# Supplementary material for: 4-Chloro­phenyl 4-chloro­benzoate
Source: Acta Crystallogr Sect E Struct Rep Online. 2008 Jul 23;64(Pt 8):o1582. doi: 10.1107/S1600536808022800 (PMC2962199; doi:10.1107/S1600536808022800)
Supplement: Supplementary file 2 [file e-64-o1582-Isup2.hkl]

# 
# h,k,l, Fc-squared, Fo-squared, sigma(Fo-squared) and status flag 
# 
data_I
_shelx_title ' E52 P21/N' 
_shelx_refln_list_code          4 
_shelx_F_calc_maximum      215.97 
_exptl_crystal_F_000       544.00 
_reflns_d_resolution_high  0.8377 
 
loop_ 
 _symmetry_equiv_pos_as_xyz 
 'x, y, z' 
 '-x+1/2, y+1/2, -z+1/2' 
 '-x, -y, -z' 
 'x-1/2, -y-1/2, z-1/2' 
 
_cell_length_a    15.3700 
_cell_length_b     3.9528 
_cell_length_c    19.4650 
_cell_angle_alpha  90.000 
_cell_angle_beta   91.804 
_cell_angle_gamma  90.000 
 
_shelx_F_squared_multiplier     1.000 
 
loop_ 
 _refln_index_h 
 _refln_index_k 
 _refln_index_l 
 _refln_F_squared_calc 
 _refln_F_squared_meas 
 _refln_F_squared_sigma 
 _refln_observed_status 
   2   0   0      285.20      228.39     30.67 o 
   4   0   0     8968.17     8831.46    858.01 o 
   6   0   0       18.68       16.20      1.56 o 
   8   0   0     3413.88     3460.06     20.51 o 
  10   0   0     2045.74     2011.70     61.81 o 
  12   0   0       26.79       25.99      1.61 o 
  14   0   0       96.86       98.20      2.46 o 
  16   0   0        0.88        6.13      1.76 o 
  18   0   0       62.38       66.09      2.43 o 
   1   1   0     2322.47     2794.92    163.28 o 
   2   1   0     3675.77     3802.77    326.82 o 
   3   1   0     1008.13     1096.26     54.56 o 
   4   1   0     2129.80     2017.56     21.92 o 
   5   1   0      474.82      418.22     11.84 o 
   6   1   0      873.13      829.83      9.21 o 
   7   1   0      166.06      161.53      3.39 o 
   8   1   0      863.21      820.40     10.54 o 
   9   1   0      331.87      284.39      7.45 o 
  10   1   0      225.80      221.26      6.33 o 
  11   1   0      646.13      669.73     11.72 o 
  12   1   0     1152.81     1143.89     50.95 o 
  13   1   0        3.35        2.34      4.36 o 
  14   1   0       14.00       13.39      1.55 o 
  15   1   0       24.51       29.22      4.16 o 
  16   1   0       30.41       31.62      1.65 o 
  17   1   0        1.77        2.80      1.24 o 
   0   2   0       95.02       89.37      3.00 o 
   1   2   0     1170.31     1269.31     39.60 o 
   2   2   0     1486.97     1479.90     73.60 o 
   3   2   0       23.62       30.23      1.26 o 
   4   2   0      983.75      980.92     11.56 o 
   5   2   0       34.49       32.64      4.30 o 
   6   2   0     1050.23     1129.11     53.35 o 
   7   2   0       67.54       83.28      4.59 o 
   8   2   0       59.31       66.92      7.45 o 
   9   2   0       38.72       45.01      2.10 o 
  10   2   0      168.44      161.36      3.34 o 
  11   2   0       73.44       75.69      2.46 o 
  12   2   0       69.51       73.30      3.47 o 
  13   2   0       35.29       39.02      3.70 o 
  14   2   0       10.15        8.56      2.77 o 
  15   2   0        0.08        0.49      2.80 o 
  16   2   0        0.32        2.06      0.91 o 
   1   3   0       97.22      100.02      2.31 o 
   2   3   0       46.09       46.08      1.84 o 
   3   3   0       16.86       21.93      2.25 o 
   4   3   0       29.99       32.66      6.12 o 
   5   3   0       24.47       26.36      4.71 o 
   6   3   0      323.76      326.41      7.89 o 
   7   3   0        6.70        1.94      3.72 o 
   8   3   0        6.85        6.46      2.92 o 
   9   3   0        2.23        3.23      1.50 o 
  10   3   0      120.13      133.80      3.10 o 
  11   3   0        2.95        5.80      1.32 o 
  12   3   0        4.00        3.11      1.73 o 
  13   3   0       23.02       28.41      1.88 o 
  14   3   0       31.61       31.49      1.82 o 
   0   4   0        1.50        0.40      3.58 o 
   1   4   0        2.86        4.33      2.17 o 
   2   4   0       18.78       22.37      1.67 o 
   3   4   0        0.14        0.70      1.90 o 
   4   4   0        2.57        2.10      1.92 o 
   5   4   0        2.69        2.10      2.80 o 
   6   4   0       14.11       13.01      1.35 o 
   7   4   0        0.68        0.92      2.35 o 
   8   4   0        0.16        0.37      3.87 o 
   9   4   0        1.19       -2.14      2.14 o 
 -17   0   1        3.98        7.36      1.12 o 
 -15   0   1       78.43       78.59      5.75 o 
 -13   0   1      553.96      517.51     33.04 o 
 -11   0   1       23.99       23.81      1.45 o 
  -9   0   1      192.88      191.94     14.38 o 
  -7   0   1      537.75      414.28     20.59 o 
  -5   0   1        5.14        2.98      0.71 o 
  -3   0   1    46643.13    27395.36   1417.20 o 
  -1   0   1       25.70       16.46      0.61 o 
   1   0   1       79.95       94.05      8.20 o 
   3   0   1     1412.27     1373.15    113.54 o 
   5   0   1     6360.82     6828.79    758.28 o 
   7   0   1     4180.20     4028.72    148.29 o 
   9   0   1     1067.96     1143.91     12.31 o 
  11   0   1      423.29      370.19      7.33 o 
  13   0   1       12.49        8.90      3.52 o 
  15   0   1       75.91       78.69      2.46 o 
  17   0   1        5.76        7.23      1.08 o 
 -17   1   1        0.21       -0.48      2.33 o 
 -16   1   1        4.62        3.93      1.69 o 
 -15   1   1      155.43      142.46      3.44 o 
 -14   1   1      117.56      110.05      6.15 o 
 -13   1   1       12.25       11.57      1.50 o 
 -12   1   1      831.42      799.52     25.04 o 
 -11   1   1      110.33      124.10      5.57 o 
 -10   1   1      374.77      360.28      7.07 o 
  -9   1   1      244.14      223.52      4.80 o 
  -8   1   1      539.63      505.84      8.27 o 
  -7   1   1     1982.10     1867.21     15.05 o 
  -6   1   1      126.59      102.35      2.10 o 
  -5   1   1     2738.75     2860.87     54.71 o 
  -4   1   1      986.23      938.28      8.48 o 
  -3   1   1     7470.42     7518.18     50.40 o 
  -2   1   1     5764.15     5711.75    170.36 o 
  -1   1   1      591.45      667.86      9.24 o 
   0   1   1      859.18      909.43     67.04 o 
   1   1   1     6081.54     6752.08    886.15 o 
   2   1   1     7485.08     7641.33    944.55 o 
   3   1   1     6152.84     6331.52    360.12 o 
   4   1   1        4.44       13.21      1.16 o 
   5   1   1     1430.50     1533.81     11.87 o 
   6   1   1      646.37      609.36     15.94 o 
   7   1   1      524.06      556.93     15.13 o 
   8   1   1     2662.66     2765.93     21.63 o 
   9   1   1       79.75       69.43      1.90 o 
  10   1   1      126.17      136.02      2.90 o 
  11   1   1        0.21       -1.51      2.69 o 
  12   1   1      123.69      129.61      6.82 o 
  13   1   1       18.75       16.83      1.76 o 
  14   1   1       20.02       15.35      1.55 o 
  15   1   1       27.44       25.28      2.40 o 
  16   1   1        0.15       -2.28      2.72 o 
  17   1   1       16.24       13.11      1.15 o 
 -16   2   1       45.90       56.43      2.63 o 
 -15   2   1        1.29        1.25      2.30 o 
 -14   2   1        4.72        2.77      2.68 o 
 -13   2   1       59.05       57.34      4.13 o 
 -12   2   1       98.64      106.37      4.97 o 
 -11   2   1       59.36       64.96      2.33 o 
 -10   2   1       59.48       60.82      6.64 o 
  -9   2   1      324.81      326.29     10.92 o 
  -8   2   1       11.58       17.83      1.51 o 
  -7   2   1        3.32        1.80      3.70 o 
  -6   2   1        5.65        6.24      4.88 o 
  -5   2   1      551.18      594.53     37.78 o 
  -4   2   1     2268.16     2323.31     27.47 o 
  -3   2   1       26.34       32.96      1.73 o 
  -2   2   1      211.35      183.48      4.15 o 
  -1   2   1     1329.16     1445.65     33.10 o 
   0   2   1      127.97      126.02     14.96 o 
   1   2   1      716.12      780.20     41.42 o 
   2   2   1       27.12       18.35      1.68 o 
   3   2   1     1226.74     1321.46     81.31 o 
   4   2   1     2425.80     2490.15     51.59 o 
   5   2   1     1571.85     1546.58     15.19 o 
   6   2   1      232.24      273.73     18.14 o 
   7   2   1      267.40      275.39     19.67 o 
   8   2   1      127.47      131.85      4.39 o 
   9   2   1      698.42      726.40     22.85 o 
  10   2   1       98.45      102.97      6.59 o 
  11   2   1      100.23       98.19      4.04 o 
  12   2   1       10.87       14.61      1.63 o 
  13   2   1      392.74      420.68      9.04 o 
  14   2   1      105.01      113.12      2.67 o 
  15   2   1       26.14       24.89      1.53 o 
  16   2   1        8.04       10.88      1.08 o 
 -14   3   1        0.04       -1.96      1.96 o 
 -13   3   1       41.45       55.52      1.76 o 
 -12   3   1        0.16       -0.45      3.18 o 
 -11   3   1        5.31        2.57      2.84 o 
 -10   3   1       10.62       10.18      1.63 o 
  -9   3   1       42.87       51.99      2.37 o 
  -8   3   1       10.68        9.33      2.89 o 
  -7   3   1       11.93        4.42      4.04 o 
  -6   3   1        2.20       -2.50      3.20 o 
  -5   3   1        9.10        9.57      5.40 o 
  -4   3   1        0.56        0.33      1.71 o 
  -3   3   1      129.32      122.63      8.12 o 
  -2   3   1       20.74       27.89      1.55 o 
  -1   3   1       42.14       47.76      5.29 o 
   0   3   1      173.79      173.36     13.95 o 
   1   3   1      364.66      361.74      7.37 o 
   2   3   1        3.75        5.14      1.71 o 
   3   3   1      249.67      233.17     13.55 o 
   4   3   1        9.05       11.80      1.61 o 
   5   3   1        9.64       11.29      2.34 o 
   6   3   1        8.52        4.93      2.07 o 
   7   3   1      104.68      100.81      3.58 o 
   8   3   1        4.19        1.68      1.72 o 
   9   3   1        0.70        2.95      3.21 o 
  10   3   1       15.06       19.74      5.20 o 
  11   3   1       18.05       20.85      2.28 o 
  12   3   1       36.97       42.73      2.28 o 
  13   3   1        0.04        0.79      2.46 o 
  14   3   1        0.16       -0.14      1.11 o 
  -9   4   1        2.85        3.05      1.82 o 
  -8   4   1        9.76       11.70      1.18 o 
  -7   4   1        2.73        2.96      1.52 o 
  -6   4   1        3.01        4.03      1.24 o 
  -5   4   1       13.97       13.15      1.61 o 
  -4   4   1       15.24       17.52      2.14 o 
  -3   4   1        0.02        0.23      1.96 o 
  -2   4   1        9.61        6.57      1.79 o 
  -1   4   1       25.94       18.79      1.69 o 
   0   4   1        1.14        2.22      2.96 o 
   1   4   1       43.50       37.00      1.69 o 
   2   4   1       72.69       54.13      2.08 o 
   3   4   1       51.87       42.52      1.98 o 
   4   4   1       28.75       21.60      1.73 o 
   5   4   1        6.65        9.74      3.35 o 
   6   4   1        2.29        2.66      1.62 o 
   7   4   1        5.00        5.52      1.29 o 
   8   4   1       44.33       44.37      1.63 o 
   9   4   1       97.93       92.06      2.89 o 
 -18   0   2        1.04        2.72      1.33 o 
 -16   0   2      135.97      140.26      2.98 o 
 -14   0   2      244.04      252.99     13.00 o 
 -12   0   2       45.36       42.51      4.85 o 
 -10   0   2      679.49      551.00     42.46 o 
  -8   0   2        8.67        8.73      0.94 o 
  -6   0   2      307.83      198.98      3.98 o 
  -4   0   2      332.70      266.26     16.61 o 
  -2   0   2     3863.98     3114.87    159.81 o 
   0   0   2      121.54      107.72      4.56 o 
   2   0   2      916.18      996.72    121.51 o 
   4   0   2      170.56      166.57     20.39 o 
   6   0   2     1028.71     1159.91     87.14 o 
   8   0   2      386.35      362.22     25.24 o 
  10   0   2      429.11      482.82     14.18 o 
  12   0   2      264.39      229.65      5.23 o 
  14   0   2       45.50       45.04      2.80 o 
  16   0   2       80.89       72.25      2.08 o 
  18   0   2       51.00       53.38      2.08 o 
 -17   1   2        0.35        1.24      1.91 o 
 -16   1   2        6.28        1.77      2.88 o 
 -15   1   2      151.02      146.97      5.98 o 
 -14   1   2       38.90       34.90      2.89 o 
 -13   1   2      146.69      146.87      3.29 o 
 -12   1   2      615.39      569.33     11.20 o 
 -11   1   2        1.69        1.46      2.58 o 
 -10   1   2      206.03      195.71      6.50 o 
  -9   1   2        3.00       16.66      5.26 o 
  -8   1   2      236.63      238.77      5.75 o 
  -7   1   2       71.69       68.58      2.74 o 
  -6   1   2      808.94      735.11     20.57 o 
  -5   1   2       30.55       27.43      1.73 o 
  -4   1   2       38.31       30.71      2.54 o 
  -3   1   2     1912.50     2054.38     51.24 o 
  -2   1   2     2891.56     2893.87     62.24 o 
  -1   1   2    25277.81    24901.64   1653.44 o 
   0   1   2     7180.74     7674.49    910.76 o 
   1   1   2      511.46      565.86     83.13 o 
   2   1   2     4078.82     4224.75    627.47 o 
   3   1   2     3137.30     3047.44    255.07 o 
   4   1   2     1999.71     2068.21     56.27 o 
   5   1   2     2511.09     2606.92     28.10 o 
   6   1   2      334.69      386.55      9.42 o 
   7   1   2      871.14      850.22     15.14 o 
   8   1   2      110.79      103.64      4.25 o 
   9   1   2      339.60      378.57      7.96 o 
  10   1   2      488.51      522.27     30.33 o 
  11   1   2       53.75       51.67      1.92 o 
  12   1   2       46.51       59.35      2.06 o 
  13   1   2       18.22       15.76      1.55 o 
  14   1   2        1.84        2.25      2.75 o 
  15   1   2        2.91       -1.19      4.33 o 
  16   1   2        0.52       -2.42      2.42 o 
  17   1   2       31.69       38.95      1.50 o 
 -16   2   2        0.10        0.02      2.06 o 
 -15   2   2       20.01       23.25      2.22 o 
 -14   2   2        0.66       -0.89      3.47 o 
 -13   2   2        0.56       -2.28      3.27 o 
 -12   2   2       14.62       14.89      1.63 o 
 -11   2   2       18.04       15.80      1.67 o 
 -10   2   2       66.85       63.22      2.23 o 
  -9   2   2      449.57      469.22      9.24 o 
  -8   2   2      200.99      195.78      4.33 o 
  -7   2   2      387.59      413.35     10.77 o 
  -6   2   2      136.66      159.72      3.27 o 
  -5   2   2      438.72      436.83     14.47 o 
  -4   2   2      831.68      828.27     52.08 o 
  -3   2   2       86.06      203.05     65.97 o 
  -2   2   2      999.33     1043.26     10.69 o 
  -1   2   2      226.82      208.74      6.61 o 
   0   2   2     1027.00     1116.31     70.36 o 
   1   2   2      889.82     1024.35     74.69 o 
   2   2   2      375.73      363.00     34.37 o 
   3   2   2      367.85      399.54     43.85 o 
   4   2   2      445.89      421.10      9.94 o 
   5   2   2      255.17      244.08      5.60 o 
   6   2   2       31.94       29.07      5.08 o 
   7   2   2        6.78       11.52      2.57 o 
   8   2   2       22.99       23.43      3.38 o 
   9   2   2      374.93      371.67      8.52 o 
  10   2   2      595.23      581.02     42.46 o 
  11   2   2      633.89      700.67     13.33 o 
  12   2   2      367.28      367.10      7.66 o 
  13   2   2      241.88      239.90      5.11 o 
  14   2   2       67.29       65.45      2.22 o 
  15   2   2        0.10       -1.03      2.23 o 
  16   2   2       17.97       20.86      1.29 o 
 -14   3   2        0.02        0.92      1.27 o 
 -13   3   2        5.74        2.71      3.93 o 
 -12   3   2       25.18       27.54      1.84 o 
 -11   3   2        0.48       -0.04      2.98 o 
 -10   3   2        1.46        1.70      3.40 o 
  -9   3   2       12.93       16.21      6.67 o 
  -8   3   2      243.64      232.27     13.08 o 
  -7   3   2        2.73        1.35      3.24 o 
  -6   3   2       13.42       15.49      2.11 o 
  -5   3   2        5.03        3.75      2.06 o 
  -4   3   2      185.51      190.97      6.76 o 
  -3   3   2      140.06      131.26      7.80 o 
  -2   3   2      280.35      285.20      9.04 o 
  -1   3   2       93.88       94.14      3.00 o 
   0   3   2       14.76       20.00      1.62 o 
   1   3   2        4.17        5.92      1.65 o 
   2   3   2      270.74      265.01      8.23 o 
   3   3   2       34.58       34.76      2.54 o 
   4   3   2        4.03        3.98      1.47 o 
   5   3   2       12.59       14.03      2.77 o 
   6   3   2      350.83      329.74     11.26 o 
   7   3   2      111.59      115.80      6.07 o 
   8   3   2        5.02        1.87      3.81 o 
   9   3   2      210.61      228.22      5.02 o 
  10   3   2      366.13      382.12     14.33 o 
  11   3   2       10.71       10.65      1.76 o 
  12   3   2       15.28       16.79      1.55 o 
  13   3   2        3.75        0.67      2.48 o 
  14   3   2        8.32        4.32      1.33 o 
  -9   4   2        1.00        0.34      1.94 o 
  -8   4   2        0.17       -2.25      2.25 o 
  -7   4   2       16.83       15.72      1.35 o 
  -6   4   2        0.02        0.71      1.56 o 
  -5   4   2        0.05       -1.35      2.70 o 
  -4   4   2       17.46       17.61      1.47 o 
  -3   4   2        6.48        2.89      2.98 o 
  -2   4   2        8.52        5.09      3.32 o 
  -1   4   2       55.96       44.52      5.00 o 
   0   4   2       81.04       74.99      4.74 o 
   1   4   2       37.25       32.39      2.25 o 
   2   4   2        0.07        1.47      1.59 o 
   3   4   2        3.18        3.41      1.88 o 
   4   4   2       21.65       19.18      1.64 o 
   5   4   2       22.16       21.08      1.65 o 
   6   4   2      154.74      134.61      2.86 o 
   7   4   2        1.22        0.34      4.71 o 
   8   4   2       42.16       36.62      2.14 o 
   9   4   2       27.33       25.00      1.36 o 
 -17   0   3       14.35       19.67      1.43 o 
 -15   0   3      146.72      125.23      3.00 o 
 -13   0   3     2531.59     2264.52    286.50 o 
 -11   0   3      591.01      475.94     69.41 o 
  -9   0   3      311.43      274.88     21.43 o 
  -7   0   3     3039.38     1930.91     97.11 o 
  -5   0   3     4083.80     2913.07    105.08 o 
  -3   0   3     2376.97     1816.14     20.57 o 
  -1   0   3      321.81      331.74     32.26 o 
   1   0   3        0.12        1.69      1.27 o 
   3   0   3      121.67      157.85      5.63 o 
   5   0   3     2785.48     2934.97    353.62 o 
   7   0   3     7187.02     8292.54    364.94 o 
   9   0   3     2075.77     2070.79     21.09 o 
  11   0   3       19.52       21.02      1.28 o 
  13   0   3      518.85      491.15     25.33 o 
  15   0   3        0.81       -0.01      2.74 o 
  17   0   3      142.72      113.25      2.37 o 
 -17   1   3       25.43       36.57      1.76 o 
 -16   1   3       49.21       51.01      2.31 o 
 -15   1   3      236.79      229.86      4.95 o 
 -14   1   3       31.24       29.43      1.80 o 
 -13   1   3      294.07      287.66      6.02 o 
 -12   1   3      143.91      154.51      3.29 o 
 -11   1   3        9.12        8.63      1.30 o 
 -10   1   3        5.99        6.53      1.14 o 
  -9   1   3      252.96      222.87      5.83 o 
  -8   1   3        0.22       -1.89      1.89 o 
  -7   1   3     1115.86      991.78     32.90 o 
  -6   1   3      203.61      224.86      7.16 o 
  -5   1   3       40.91       22.85      1.94 o 
  -4   1   3     2926.18     3014.06    122.55 o 
  -3   1   3     7436.33     7240.04    266.02 o 
  -2   1   3     2631.28     2604.47    112.62 o 
  -1   1   3     1456.61     1538.42    179.45 o 
   0   1   3      173.93      185.76     32.93 o 
   1   1   3     6681.11     6941.52   1150.81 o 
   2   1   3      347.23      369.43     69.21 o 
   3   1   3      311.78      296.59     37.92 o 
   4   1   3      226.96      246.25      8.55 o 
   5   1   3     1265.62     1213.79     10.97 o 
   6   1   3        3.58        8.39      1.39 o 
   7   1   3      246.36      217.39     12.68 o 
   8   1   3      109.23      151.19      3.73 o 
   9   1   3      856.37      913.76     21.00 o 
  10   1   3        5.17        7.80      1.96 o 
  11   1   3       72.82       71.80      2.77 o 
  12   1   3        0.61        2.13      2.41 o 
  13   1   3        0.36        0.45      2.81 o 
  14   1   3        0.97        2.33      1.82 o 
  15   1   3       78.26       72.63      2.24 o 
  16   1   3       53.25       53.14      1.89 o 
  17   1   3        0.65        0.93      2.16 o 
 -16   2   3        1.46        3.73      1.03 o 
 -15   2   3       20.71       26.42      1.58 o 
 -14   2   3       72.53       76.56      2.34 o 
 -13   2   3       79.53       78.98      2.46 o 
 -12   2   3       48.33       52.48      2.28 o 
 -11   2   3       12.24        9.51      1.67 o 
 -10   2   3        0.25       -1.20      3.23 o 
  -9   2   3        5.59       10.12      1.58 o 
  -8   2   3       95.60      100.03      2.55 o 
  -7   2   3       44.51       45.27      1.83 o 
  -6   2   3       10.54       23.35      6.21 o 
  -5   2   3      908.98      957.36     12.15 o 
  -4   2   3      245.79      251.49     14.53 o 
  -3   2   3      202.48      184.97      5.60 o 
  -2   2   3      593.16      589.78     30.13 o 
  -1   2   3       16.37       18.13      1.10 o 
   0   2   3      561.79      591.99     54.30 o 
   1   2   3       11.65       23.56      2.60 o 
   2   2   3      537.66      555.11     57.91 o 
   3   2   3      220.51      242.47     18.54 o 
   4   2   3      595.26      608.99     63.31 o 
   5   2   3      250.00      241.59      9.65 o 
   6   2   3      566.25      518.47     17.07 o 
   7   2   3      118.20      132.87     18.95 o 
   8   2   3      189.11      189.22     10.11 o 
   9   2   3      239.76      262.49     20.80 o 
  10   2   3      313.02      353.49     15.28 o 
  11   2   3        7.81        9.36      2.02 o 
  12   2   3       35.14       36.12      3.29 o 
  13   2   3        6.25        9.97      1.53 o 
  14   2   3       55.52       60.40      2.20 o 
  15   2   3       20.45       28.86      4.45 o 
  16   2   3        9.43        7.07      1.14 o 
 -14   3   3       10.37       11.71      1.12 o 
 -13   3   3        0.70        0.82      4.97 o 
 -12   3   3       29.30       31.35      3.00 o 
 -11   3   3      226.72      238.95      7.83 o 
 -10   3   3        7.73        8.14      1.63 o 
  -9   3   3        8.84        1.27      3.59 o 
  -8   3   3        6.67        0.46      3.61 o 
  -7   3   3       17.35       21.62      1.84 o 
  -6   3   3        0.04       -1.17      2.96 o 
  -5   3   3      119.18      111.81      3.00 o 
  -4   3   3       12.84       14.52      1.57 o 
  -3   3   3       71.69       64.78      5.08 o 
  -2   3   3        0.32       -2.19      2.76 o 
  -1   3   3      415.31      397.69     33.88 o 
   0   3   3        0.78       -0.03      2.61 o 
   1   3   3       13.19       13.08      4.39 o 
   2   3   3       10.35       11.84      1.33 o 
   3   3   3      925.51      840.82     61.55 o 
   4   3   3      289.31      266.75     11.67 o 
   5   3   3       13.80       12.69      1.90 o 
   6   3   3      151.43      148.67      8.98 o 
   7   3   3     1150.04     1167.81    105.25 o 
   8   3   3        2.95        1.50      3.54 o 
   9   3   3        5.41        0.96      3.94 o 
  10   3   3      196.27      202.97     11.18 o 
  11   3   3       66.49       71.62      2.43 o 
  12   3   3       10.67       13.39      1.49 o 
  13   3   3       81.07       81.57      7.63 o 
  -9   4   3        4.19        4.38      1.02 o 
  -8   4   3        3.62        3.35      1.44 o 
  -7   4   3        7.64        9.99      1.22 o 
  -6   4   3        8.67       10.75      1.82 o 
  -5   4   3       20.87       22.54      3.55 o 
  -4   4   3        3.49        3.01      2.86 o 
  -3   4   3       22.48       20.48      1.96 o 
  -2   4   3       43.60       44.19      9.13 o 
  -1   4   3       14.58       15.21      1.50 o 
   0   4   3       14.40       12.45      2.89 o 
   1   4   3        3.13        3.32      1.39 o 
   2   4   3       13.22        6.01      5.37 o 
   3   4   3       20.52       16.71      1.65 o 
   4   4   3       21.70       20.70      1.75 o 
   5   4   3        0.57        1.22      2.72 o 
   6   4   3       33.35       27.63      1.61 o 
   7   4   3       28.86       32.60      3.00 o 
   8   4   3        0.15        1.11      2.32 o 
   9   4   3        1.84        3.82      1.43 o 
 -18   0   4       63.32       52.18      1.59 o 
 -16   0   4      376.99      366.43     25.04 o 
 -14   0   4      381.57      364.38     27.01 o 
 -12   0   4      331.52      279.45     34.43 o 
 -10   0   4     1787.61     1401.20    168.30 o 
  -8   0   4      180.41      131.42      2.61 o 
  -6   0   4     1457.81      974.38     16.09 o 
  -4   0   4       59.13       33.17      1.05 o 
  -2   0   4       11.51       25.58      5.60 o 
   0   0   4     1224.99     1370.93     90.41 o 
   2   0   4     1320.06     1423.56    212.01 o 
   4   0   4     5637.20     6533.04    764.06 o 
   6   0   4     1902.50     1974.42    172.81 o 
   8   0   4        3.53       11.43      1.06 o 
  10   0   4       83.72       89.66      5.69 o 
  12   0   4       21.52       23.13      1.43 o 
  14   0   4      119.06      110.81      4.45 o 
  16   0   4       74.40       75.63      2.20 o 
 -17   1   4       19.57       26.37      1.45 o 
 -16   1   4      249.61      263.72     10.05 o 
 -15   1   4      258.09      300.55      8.09 o 
 -14   1   4       64.37       72.94      3.75 o 
 -13   1   4       19.71       23.04      1.83 o 
 -12   1   4      264.34      273.73      8.64 o 
 -11   1   4      157.66      145.78      3.15 o 
 -10   1   4      600.17      572.92     10.15 o 
  -9   1   4       31.97       27.46      1.33 o 
  -8   1   4      471.36      408.27      7.48 o 
  -7   1   4       12.12       21.15      2.51 o 
  -6   1   4     2620.46     2713.00    204.03 o 
  -5   1   4     2364.57     2403.65     69.78 o 
  -4   1   4        1.45       -0.85      2.02 o 
  -3   1   4      190.91      205.74     15.05 o 
  -2   1   4     3683.88     3500.17    215.10 o 
  -1   1   4        4.43       17.98      8.58 o 
   0   1   4       31.60       33.67      2.48 o 
   1   1   4      310.02      314.55     47.25 o 
   2   1   4     1318.49     1327.08    206.08 o 
   3   1   4     2794.46     3004.15    397.90 o 
   4   1   4      172.50      170.21      6.56 o 
   5   1   4      531.43      596.93      7.82 o 
   6   1   4     1863.10     1963.68     69.78 o 
   7   1   4      142.66      159.13      8.00 o 
   8   1   4       83.61       66.29      2.05 o 
   9   1   4       24.85       31.52      1.50 o 
  10   1   4       17.10       21.94      1.41 o 
  11   1   4       56.32       67.30      2.00 o 
  12   1   4      308.45      300.56      7.25 o 
  13   1   4       45.56       46.53      1.91 o 
  14   1   4      107.25       98.40      2.57 o 
  15   1   4       27.57       26.26      1.88 o 
  16   1   4      210.78      214.81      6.30 o 
  17   1   4        0.72       -0.29      1.65 o 
 -16   2   4       73.25       75.86      1.91 o 
 -15   2   4       12.85       11.08      1.32 o 
 -14   2   4        7.28        9.99      1.34 o 
 -13   2   4        5.90        6.09      1.53 o 
 -12   2   4       10.07        7.77      3.41 o 
 -11   2   4        3.91        5.16      2.86 o 
 -10   2   4       51.49       54.29      2.13 o 
  -9   2   4      594.52      593.44     13.75 o 
  -8   2   4      166.46      164.51      3.49 o 
  -7   2   4       26.12       22.13      1.51 o 
  -6   2   4      173.21      193.51      4.27 o 
  -5   2   4      940.50      962.50     52.63 o 
  -4   2   4      120.23      179.69     16.90 o 
  -3   2   4     1630.63     1578.04    152.53 o 
  -2   2   4     1486.40     1554.61    126.54 o 
  -1   2   4        0.14       -0.51      2.40 o 
   0   2   4       91.18      119.32     11.32 o 
   1   2   4       94.02       89.83     11.61 o 
   2   2   4      510.59      523.09     74.55 o 
   3   2   4       80.93       94.24     15.86 o 
   4   2   4        2.06        0.83      1.47 o 
   5   2   4       36.15       32.58      2.31 o 
   6   2   4        0.69        0.65      1.16 o 
   7   2   4      340.31      371.96     32.73 o 
   8   2   4        5.00        3.99      1.83 o 
   9   2   4        0.47       -0.25      3.84 o 
  10   2   4       46.02       43.98      3.47 o 
  11   2   4      103.01      108.48     10.86 o 
  12   2   4        5.63        5.00      5.11 o 
  13   2   4       44.80       49.22      1.97 o 
  14   2   4       70.07       68.97      2.10 o 
  15   2   4        7.23        8.94      1.29 o 
  16   2   4       14.75       16.78      1.16 o 
 -13   3   4        9.83       10.14      1.70 o 
 -12   3   4       25.94       25.94      1.73 o 
 -11   3   4       20.40       19.53      1.73 o 
 -10   3   4       34.56       34.83      1.94 o 
  -9   3   4       16.02       14.60      1.65 o 
  -8   3   4       27.35       30.87      3.49 o 
  -7   3   4       27.06       32.54      4.42 o 
  -6   3   4       17.22       16.38      4.10 o 
  -5   3   4        6.05        5.16      1.72 o 
  -4   3   4      127.61      134.58      6.33 o 
  -3   3   4      101.97       97.15      6.21 o 
  -2   3   4       13.00       15.33      2.20 o 
  -1   3   4        0.04        4.38      4.13 o 
   0   3   4      441.86      434.37     44.74 o 
   1   3   4        2.49        2.44      2.79 o 
   2   3   4        2.33        9.31      1.59 o 
   3   3   4       10.40       12.96      1.59 o 
   4   3   4      525.33      506.27     40.67 o 
   5   3   4       73.01       70.70      6.76 o 
   6   3   4        3.41        2.70      2.11 o 
   7   3   4      176.51      168.26     15.19 o 
   8   3   4       10.07        9.75      1.67 o 
   9   3   4        0.25        4.88      1.63 o 
  10   3   4      299.89      326.85     13.43 o 
  11   3   4       26.93       25.25      4.07 o 
  12   3   4        3.06        4.31      1.27 o 
  13   3   4        0.03       -1.09      2.19 o 
  -9   4   4       23.21       20.87      2.89 o 
  -8   4   4       25.94       30.43      4.19 o 
  -7   4   4       16.90       18.21      1.55 o 
  -6   4   4        0.01       -1.60      1.60 o 
  -5   4   4       50.54       49.69      6.50 o 
  -4   4   4        1.36       -2.99      2.99 o 
  -3   4   4        3.24        5.74      1.78 o 
  -2   4   4        2.34        2.07      1.74 o 
  -1   4   4        8.06        7.46      1.62 o 
   0   4   4        1.90       -1.66      2.80 o 
   1   4   4       46.60       44.76      3.29 o 
   2   4   4       18.19       14.78      2.37 o 
   3   4   4        5.29        4.54      1.94 o 
   4   4   4        3.46        3.15      1.55 o 
   5   4   4       43.49       39.94      1.81 o 
   6   4   4        1.57        1.76      1.25 o 
   7   4   4        0.85        1.48      2.83 o 
   8   4   4       71.75       62.08      1.91 o 
   9   4   4      151.26      133.06      4.25 o 
 -17   0   5       23.40       24.57      1.45 o 
 -15   0   5      798.97      800.29     67.07 o 
 -13   0   5      862.75      782.09    106.15 o 
 -11   0   5      488.04      385.30     30.01 o 
  -9   0   5     1092.31      983.87    104.91 o 
  -7   0   5       75.40       68.72      3.58 o 
  -5   0   5     3066.01     2323.07     14.87 o 
  -3   0   5     8683.61     7491.30    516.90 o 
  -1   0   5     2691.66     2239.76    184.68 o 
   1   0   5      494.76      517.73     73.39 o 
   3   0   5       29.82       31.01      4.51 o 
   5   0   5      224.82      250.77     34.52 o 
   7   0   5      379.43      513.15     35.38 o 
   9   0   5      347.73      318.50      6.37 o 
  11   0   5       57.39       66.16      3.55 o 
  13   0   5       11.55       12.86      1.30 o 
  15   0   5        2.19        2.53      1.36 o 
  17   0   5      123.65      104.86      2.20 o 
 -17   1   5       80.36       87.87      2.25 o 
 -16   1   5        0.34        0.83      2.86 o 
 -15   1   5        0.48       -1.37      3.06 o 
 -14   1   5      624.93      640.68     12.97 o 
 -13   1   5        5.91        5.88      1.35 o 
 -12   1   5       12.62       14.24      1.61 o 
 -11   1   5      142.88      131.48      2.86 o 
 -10   1   5       73.56       63.08      1.95 o 
  -9   1   5       16.59       19.07      2.86 o 
  -8   1   5     1126.93     1111.73     13.29 o 
  -7   1   5       98.08      130.44      6.04 o 
  -6   1   5     1270.38     1225.02     13.43 o 
  -5   1   5       45.61       65.59      2.43 o 
  -4   1   5        5.09        6.02      4.27 o 
  -3   1   5      822.38      926.72     41.97 o 
  -2   1   5     1269.46     1194.23     82.23 o 
  -1   1   5     1296.14     1237.09     91.21 o 
   0   1   5      933.23      984.92    109.82 o 
   1   1   5      244.15      252.16     22.64 o 
   2   1   5       24.85       22.43      1.91 o 
   3   1   5     2291.97     2556.73    307.38 o 
   4   1   5       70.44       78.68      5.92 o 
   5   1   5       40.45       37.20      1.18 o 
   6   1   5      815.63      901.79     44.42 o 
   7   1   5      119.25      131.90      3.06 o 
   8   1   5      161.56      156.15      6.21 o 
   9   1   5      647.65      756.83     41.42 o 
  10   1   5      187.55      186.34      3.93 o 
  11   1   5      227.66      251.18     14.38 o 
  12   1   5       30.95       31.91      1.84 o 
  13   1   5      289.60      295.19      6.05 o 
  14   1   5       73.36       72.69      3.58 o 
  15   1   5        0.35        1.92      2.48 o 
  16   1   5      119.66      108.66      2.35 o 
  17   1   5       40.60       40.72      2.54 o 
 -16   2   5       43.12       48.11      1.63 o 
 -15   2   5      109.76      127.41      7.34 o 
 -14   2   5       39.03       48.46      4.04 o 
 -13   2   5        0.11        1.47      1.85 o 
 -12   2   5      299.05      333.70      7.25 o 
 -11   2   5      233.74      239.47      4.82 o 
 -10   2   5        2.67       -0.57      3.67 o 
  -9   2   5      109.59      120.54      2.88 o 
  -8   2   5       16.32       20.06      2.54 o 
  -7   2   5      295.23      268.16     19.29 o 
  -6   2   5      409.03      410.75     29.58 o 
  -5   2   5     1112.31     1180.24     75.79 o 
  -4   2   5      230.14      223.77     26.05 o 
  -3   2   5        1.39        0.05      2.63 o 
  -2   2   5     1218.04     1242.92     89.42 o 
  -1   2   5      135.46      146.75     15.42 o 
   0   2   5      735.45      796.23    106.46 o 
   1   2   5      254.05      278.35     43.90 o 
   2   2   5      448.85      472.19     72.79 o 
   3   2   5       75.92       76.37     11.81 o 
   4   2   5     1019.83     1039.71    124.37 o 
   5   2   5       15.28       19.79      1.73 o 
   6   2   5      477.81      509.54     30.79 o 
   7   2   5      293.63      325.56      9.91 o 
   8   2   5      281.94      297.10     33.56 o 
   9   2   5        8.29        7.87      1.63 o 
  10   2   5       49.58       48.91      2.04 o 
  11   2   5       92.38       90.94      2.71 o 
  12   2   5        7.26       10.08      2.02 o 
  13   2   5        3.72        0.88      2.94 o 
  14   2   5       10.75       12.27      1.91 o 
  15   2   5       16.71       20.21      1.38 o 
  16   2   5       50.12       54.08      1.51 o 
 -13   3   5        1.55        0.74      3.26 o 
 -12   3   5       23.26       23.96      1.71 o 
 -11   3   5       11.06       14.20      1.55 o 
 -10   3   5        0.65        2.13      1.92 o 
  -9   3   5        8.57        4.24      3.47 o 
  -8   3   5        1.41        3.17      1.59 o 
  -7   3   5       89.97       94.60      7.48 o 
  -6   3   5        0.05       -1.94      1.94 o 
  -5   3   5       13.58        9.99      4.13 o 
  -4   3   5       30.47       26.57      1.97 o 
  -3   3   5      777.81      717.52     61.20 o 
  -2   3   5       20.55       20.74      1.67 o 
  -1   3   5       34.80       32.45      6.04 o 
   0   3   5       63.19       62.01      6.64 o 
   1   3   5      393.24      379.48     64.44 o 
   2   3   5      192.48      180.26     22.82 o 
   3   3   5        5.41        2.75      1.48 o 
   4   3   5        3.51        1.95      2.09 o 
   5   3   5        6.28        1.56      3.06 o 
   6   3   5      106.22       98.16      8.64 o 
   7   3   5      241.12      274.53     21.34 o 
   8   3   5       12.99       10.69      1.79 o 
   9   3   5        0.30        3.74      1.97 o 
  10   3   5       87.21      101.42      2.70 o 
  11   3   5       18.56       21.69      1.59 o 
  12   3   5       15.63       17.45      1.94 o 
  13   3   5        0.24        0.37      1.92 o 
  -9   4   5        1.59        1.39      2.72 o 
  -8   4   5       19.40       21.36      2.83 o 
  -7   4   5       11.82       11.25      1.27 o 
  -6   4   5        4.15        5.71      1.56 o 
  -5   4   5        3.06        4.74      1.40 o 
  -4   4   5        2.04        0.32      3.17 o 
  -3   4   5       15.82       14.65      3.35 o 
  -2   4   5        0.63        2.22      2.60 o 
  -1   4   5       32.06       27.32      2.48 o 
   0   4   5        1.14       -1.50      2.78 o 
   1   4   5        1.14       -0.86      1.72 o 
   2   4   5       22.28       17.65      1.53 o 
   3   4   5       10.20        8.19      2.05 o 
   4   4   5        1.48       -1.79      1.79 o 
   5   4   5       22.84       17.77      1.53 o 
   6   4   5      154.23      146.98      7.97 o 
   7   4   5       53.18       45.51      1.71 o 
   8   4   5       38.41       38.68      1.68 o 
 -16   0   6      261.68      292.80     10.43 o 
 -14   0   6       29.13       20.60      4.33 o 
 -12   0   6      112.62      106.70     16.75 o 
 -10   0   6       17.36       12.22      2.51 o 
  -8   0   6      678.90      464.16     45.87 o 
  -6   0   6     8897.89     7549.85    543.59 o 
  -4   0   6      628.14      544.45     22.24 o 
  -2   0   6     2188.31     2255.44    171.42 o 
   0   0   6      202.41      183.46     15.71 o 
   2   0   6     8130.87     8715.34   1605.32 o 
   4   0   6      207.81      195.48     37.90 o 
   6   0   6     3937.50     4108.59    399.29 o 
   8   0   6      162.08      181.16      3.90 o 
  10   0   6      497.28      538.55     10.17 o 
  12   0   6       15.62       18.43      1.88 o 
  14   0   6      340.72      309.51     11.15 o 
  16   0   6       86.12       80.56      2.00 o 
 -17   1   6      132.93      118.21      2.49 o 
 -16   1   6       10.57       14.68      2.74 o 
 -15   1   6        1.31        1.47      2.86 o 
 -14   1   6       84.90       85.01      2.53 o 
 -13   1   6        8.44        9.05      3.49 o 
 -12   1   6       37.15       34.16      1.81 o 
 -11   1   6      215.77      206.19      8.43 o 
 -10   1   6      656.01      580.79     17.04 o 
  -9   1   6       64.25       69.25      2.04 o 
  -8   1   6      355.90      358.41     22.73 o 
  -7   1   6        7.08        3.63      2.58 o 
  -6   1   6      686.38      660.38     11.47 o 
  -5   1   6      418.35      379.03      6.94 o 
  -4   1   6     1036.90     1086.85     59.27 o 
  -3   1   6      251.15      205.26     10.28 o 
  -2   1   6      370.16      371.11      9.30 o 
  -1   1   6      231.87      227.13     17.16 o 
   0   1   6      257.52      239.15     14.82 o 
   1   1   6       76.78       74.24      3.78 o 
   2   1   6        4.89        8.40      0.90 o 
   3   1   6      400.16      390.09     36.77 o 
   4   1   6       17.80       17.71      1.02 o 
   5   1   6       70.35       69.61      1.88 o 
   6   1   6     1676.60     1945.29     59.38 o 
   7   1   6       76.25       62.13      1.80 o 
   8   1   6        1.10       -0.32      1.76 o 
   9   1   6        5.62        3.17      1.67 o 
  10   1   6      468.28      482.94     29.11 o 
  11   1   6      149.90      155.26     10.66 o 
  12   1   6       18.90       21.01      2.28 o 
  13   1   6      158.53      150.67      3.08 o 
  14   1   6       71.00       66.84      2.28 o 
  15   1   6       15.98       14.23      1.85 o 
  16   1   6       45.23       43.99      1.60 o 
  17   1   6       18.59       14.67      1.07 o 
 -16   2   6       13.93       12.68      3.35 o 
 -15   2   6       33.49       39.54      1.53 o 
 -14   2   6       24.19       28.09      2.57 o 
 -13   2   6       18.26       21.02      1.64 o 
 -12   2   6       69.29       70.52      2.98 o 
 -11   2   6       90.99       87.81      2.54 o 
 -10   2   6      287.60      312.59     25.24 o 
  -9   2   6      326.17      321.76     16.98 o 
  -8   2   6      413.30      388.10     35.41 o 
  -7   2   6      200.28      204.93      9.76 o 
  -6   2   6      211.33      195.82     19.96 o 
  -5   2   6      340.14      347.27     31.28 o 
  -4   2   6      139.22      128.27     16.58 o 
  -3   2   6      446.63      481.99     69.18 o 
  -2   2   6      614.94      614.66     60.86 o 
  -1   2   6       33.55       36.53      4.36 o 
   0   2   6     1057.13     1077.78    170.59 o 
   1   2   6     1023.11      992.70    196.90 o 
   2   2   6       50.25       43.75      8.90 o 
   3   2   6     1113.83     1195.01    180.55 o 
   4   2   6     1890.26     2046.64    326.36 o 
   5   2   6      404.48      464.14     40.87 o 
   6   2   6        0.91        2.40      2.65 o 
   7   2   6       87.61       96.00      3.90 o 
   8   2   6      170.89      175.48      4.53 o 
   9   2   6        0.19       -1.56      3.26 o 
  10   2   6        0.31       -0.27      6.21 o 
  11   2   6        0.95       -1.07      3.67 o 
  12   2   6       43.60       47.48      2.26 o 
  13   2   6        0.23        1.81      1.79 o 
  14   2   6        1.71        2.78      1.25 o 
  15   2   6       22.31       24.97      1.36 o 
 -13   3   6        0.09       -0.77      2.34 o 
 -12   3   6        6.61        8.60      1.36 o 
 -11   3   6       24.11       28.39      1.80 o 
 -10   3   6       63.65       59.32      5.34 o 
  -9   3   6       55.99       54.97      2.48 o 
  -8   3   6       74.24       79.58      7.05 o 
  -7   3   6       10.62       10.54      1.55 o 
  -6   3   6      685.41      658.46     81.88 o 
  -5   3   6        3.44       -0.43      4.74 o 
  -4   3   6      301.95      279.90     31.48 o 
  -3   3   6      477.81      452.16     56.99 o 
  -2   3   6      263.77      242.59     26.49 o 
  -1   3   6        0.30        1.37      3.04 o 
   0   3   6        0.06        2.69      2.46 o 
   1   3   6        2.32        1.39      1.41 o 
   2   3   6       42.90       36.87      4.25 o 
   3   3   6       14.78       19.61      3.38 o 
   4   3   6      170.78      175.49     14.50 o 
   5   3   6       52.61       55.77      3.75 o 
   6   3   6       21.36       22.46      1.59 o 
   7   3   6      112.12      110.03      2.83 o 
   8   3   6      108.85      120.16      2.94 o 
   9   3   6        3.92        4.58      2.00 o 
  10   3   6       12.11       12.98      1.76 o 
  11   3   6       42.61       50.24      3.58 o 
  12   3   6      142.56      157.73      3.35 o 
  13   3   6       22.69       22.04      1.24 o 
  -8   4   6        3.08       -0.88      2.14 o 
  -7   4   6        8.78       11.16      1.44 o 
  -6   4   6       67.22       67.80      5.20 o 
  -5   4   6       21.99       18.70      1.45 o 
  -4   4   6       40.72       44.89      6.07 o 
  -3   4   6        0.09        1.99      2.28 o 
  -2   4   6       41.28       33.90      4.25 o 
  -1   4   6        3.33        2.69      1.29 o 
   0   4   6       97.84       88.66     19.67 o 
   1   4   6       16.23       13.04      2.98 o 
   2   4   6        0.04        3.10      2.34 o 
   3   4   6        9.06       12.18      1.50 o 
   4   4   6      136.73      131.29     13.17 o 
   5   4   6       80.20       80.43      5.29 o 
   6   4   6        3.76        4.33      2.63 o 
   7   4   6        8.66        7.07      1.42 o 
   8   4   6       24.76       33.60      4.27 o 
 -17   0   7       33.39       39.65      2.83 o 
 -15   0   7       42.86       31.03      1.98 o 
 -13   0   7      182.39      173.15     28.25 o 
 -11   0   7       18.66       17.82      2.17 o 
  -9   0   7     1288.26     1308.20    125.07 o 
  -7   0   7      194.78      166.79     15.74 o 
  -5   0   7      191.29      141.84      5.69 o 
  -3   0   7      828.19      793.21     74.46 o 
  -1   0   7     6510.78     6070.46    495.35 o 
   1   0   7       30.84       24.91      4.62 o 
   3   0   7     3410.15     3571.02    649.22 o 
   5   0   7      314.76      326.53     47.31 o 
   7   0   7      891.54     1047.78     68.97 o 
   9   0   7      518.59      511.19      9.83 o 
  11   0   7      181.59      161.39     11.76 o 
  13   0   7      351.02      331.89      8.49 o 
  15   0   7       72.28       69.00      2.04 o 
  17   0   7       79.13       59.55      1.57 o 
 -17   1   7       15.09       14.13      1.18 o 
 -16   1   7       20.62       20.61      1.53 o 
 -15   1   7        0.75        0.71      2.76 o 
 -14   1   7       55.83       51.18      2.89 o 
 -13   1   7      370.15      373.07     32.58 o 
 -12   1   7       15.73       15.90      1.61 o 
 -11   1   7      119.74      110.36      4.59 o 
 -10   1   7      268.90      247.44     17.47 o 
  -9   1   7      849.43      897.68     50.40 o 
  -8   1   7      292.80      285.14     12.04 o 
  -7   1   7      236.86      245.66     11.09 o 
  -6   1   7      516.77      465.62      8.39 o 
  -5   1   7     1258.02     1458.22     58.32 o 
  -4   1   7       34.59       58.42      5.34 o 
  -3   1   7     1253.23     1358.96     32.96 o 
  -2   1   7     1860.22     1925.63     39.31 o 
  -1   1   7      239.00      218.20     11.50 o 
   0   1   7      182.43      178.50      3.70 o 
   1   1   7       64.53       61.39      2.63 o 
   2   1   7     1075.79     1266.44    110.68 o 
   3   1   7     1703.06     2006.80    139.77 o 
   4   1   7       14.70       22.57      1.25 o 
   5   1   7      422.34      521.54     10.92 o 
   6   1   7        1.36        1.76      2.33 o 
   7   1   7      217.95      212.44     11.18 o 
   8   1   7      227.04      225.88     15.91 o 
   9   1   7        2.87        5.76      2.02 o 
  10   1   7       74.99       85.37      3.70 o 
  11   1   7      135.09      144.30      5.17 o 
  12   1   7      146.42      158.41     11.78 o 
  13   1   7       91.37       86.98      3.06 o 
  14   1   7       35.05       32.48      3.12 o 
  15   1   7        0.90        1.69      2.34 o 
  16   1   7       28.91       30.01      1.39 o 
 -15   2   7       37.57       30.89      2.20 o 
 -14   2   7        8.78       11.76      1.76 o 
 -13   2   7        1.02        2.01      2.55 o 
 -12   2   7      160.47      171.24      3.68 o 
 -11   2   7       90.00       93.34      2.82 o 
 -10   2   7       25.05       25.86      3.21 o 
  -9   2   7       26.27       20.76      1.79 o 
  -8   2   7        1.68        2.32      2.77 o 
  -7   2   7        8.00        7.40      2.37 o 
  -6   2   7       34.19       33.84      4.94 o 
  -5   2   7       88.44       87.00      9.62 o 
  -4   2   7        4.42        3.25      4.53 o 
  -3   2   7      843.64      885.39    112.59 o 
  -2   2   7      137.44      146.79     15.31 o 
  -1   2   7      857.14      918.40    147.77 o 
   0   2   7     1229.92     1281.88    214.37 o 
   1   2   7     2600.85     2716.60    486.43 o 
   2   2   7      154.51      136.25     28.54 o 
   3   2   7       50.73       50.73     10.14 o 
   4   2   7      364.68      347.79     45.17 o 
   5   2   7      163.15      175.95     18.60 o 
   6   2   7        0.25        2.44      1.69 o 
   7   2   7      322.21      357.08     17.71 o 
   8   2   7      184.38      205.17     17.79 o 
   9   2   7      513.60      573.78     33.19 o 
  10   2   7        0.46        0.25      3.07 o 
  11   2   7       51.07       60.54      2.34 o 
  12   2   7        0.18       -3.06      3.06 o 
  13   2   7       55.46       61.85      2.95 o 
  14   2   7       11.65       11.32      1.31 o 
  15   2   7       21.24       20.30      2.83 o 
 -13   3   7        2.96        0.13      2.28 o 
 -12   3   7        1.10       -1.28      2.31 o 
 -11   3   7       79.53       84.39      2.19 o 
 -10   3   7        1.21        0.61      1.77 o 
  -9   3   7       53.32       54.55      2.17 o 
  -8   3   7       78.76       73.72      4.22 o 
  -7   3   7      260.37      269.23     39.37 o 
  -6   3   7      382.30      387.59     28.13 o 
  -5   3   7      106.34      110.99     15.68 o 
  -4   3   7       10.67        8.39      1.99 o 
  -3   3   7       18.41       26.79      4.22 o 
  -2   3   7        1.23        0.01      2.46 o 
  -1   3   7       60.97       66.00      8.67 o 
   0   3   7       16.01       20.37      5.08 o 
   1   3   7        0.62        2.22      1.43 o 
   2   3   7       85.78       80.87     16.52 o 
   3   3   7       28.08       28.75      8.58 o 
   4   3   7       32.99       26.21      1.92 o 
   5   3   7       71.13       66.58      4.77 o 
   6   3   7       13.63       13.70      1.59 o 
   7   3   7      126.58      130.81      2.96 o 
   8   3   7        0.10        0.23      3.19 o 
   9   3   7       99.46      105.27      8.72 o 
  10   3   7       21.94       21.44      1.55 o 
  11   3   7       29.84       33.67      1.79 o 
  12   3   7        6.68        4.97      1.35 o 
  -8   4   7        1.45        0.80      2.02 o 
  -7   4   7       20.27       19.91      2.28 o 
  -6   4   7        0.66        3.96      1.62 o 
  -5   4   7      119.60      107.21     13.29 o 
  -4   4   7       98.23       89.08     11.84 o 
  -3   4   7      113.26      108.76     19.18 o 
  -2   4   7       57.26       47.18      5.60 o 
  -1   4   7        2.03       -0.84      2.88 o 
   0   4   7       31.94       29.50      5.95 o 
   1   4   7       92.39       86.88     12.80 o 
   2   4   7      163.78      144.98     16.12 o 
   3   4   7       94.82       79.55      5.86 o 
   4   4   7        9.76       10.66      1.36 o 
   5   4   7       67.89       57.27      5.26 o 
   6   4   7        2.01        2.83      2.31 o 
   7   4   7       26.98       20.95      1.41 o 
 -16   0   8        6.10        9.30      1.50 o 
 -14   0   8        0.57        2.87      2.82 o 
 -12   0   8        3.86        5.85      2.28 o 
 -10   0   8        2.39       -0.05      3.62 o 
  -8   0   8      207.15      234.33     19.61 o 
  -6   0   8       54.10       56.17      7.08 o 
  -4   0   8      648.59      500.90     42.29 o 
  -2   0   8      156.24      143.53     11.64 o 
   0   0   8     1808.33     1959.19    220.24 o 
   2   0   8      263.34      292.93     64.87 o 
   4   0   8     5304.78     6421.53   1091.25 o 
   6   0   8     1208.58     1288.55    149.07 o 
   8   0   8      781.70      911.54     63.57 o 
  10   0   8      627.22      624.20     11.67 o 
  12   0   8        3.54       16.13      4.65 o 
  14   0   8      920.89      799.94     15.39 o 
  16   0   8        0.51       -1.61      2.77 o 
 -16   1   8        0.71        1.10      1.35 o 
 -15   1   8        0.88        4.13      1.26 o 
 -14   1   8       26.53       29.01      1.76 o 
 -13   1   8       59.18       62.45      2.92 o 
 -12   1   8       25.44       28.13      2.83 o 
 -11   1   8      120.16      113.19      3.96 o 
 -10   1   8       34.79       42.54      5.52 o 
  -9   1   8       13.75       15.96      1.78 o 
  -8   1   8      323.58      305.19      6.68 o 
  -7   1   8       39.41       57.39      2.14 o 
  -6   1   8      537.51      523.05      9.17 o 
  -5   1   8      160.26      192.21      4.04 o 
  -4   1   8      581.39      611.73     19.96 o 
  -3   1   8        2.77        0.01      2.57 o 
  -2   1   8      127.80      136.70      7.39 o 
  -1   1   8        4.04        5.54      0.98 o 
   0   1   8       18.19       27.18      1.27 o 
   1   1   8      201.36      187.62      6.33 o 
   2   1   8     2877.01     3298.42    245.83 o 
   3   1   8     2648.47     3301.03    177.58 o 
   4   1   8      182.05      227.31      5.03 o 
   5   1   8      570.70      589.83      9.50 o 
   6   1   8      101.01      104.99      4.62 o 
   7   1   8      516.10      571.12     14.90 o 
   8   1   8       55.42       55.49      5.89 o 
   9   1   8      379.89      405.57     29.03 o 
  10   1   8       46.73       59.47      4.71 o 
  11   1   8      209.92      219.22      7.28 o 
  12   1   8        3.59        6.61      1.36 o 
  13   1   8       22.27       22.01      3.06 o 
  14   1   8        9.16        9.87      3.61 o 
  15   1   8        0.01        1.71      2.29 o 
  16   1   8       10.87        9.00      1.85 o 
 -15   2   8        2.10        0.05      2.59 o 
 -14   2   8        0.84       -1.56      2.62 o 
 -13   2   8       28.71       34.41      2.25 o 
 -12   2   8        9.71       10.99      2.05 o 
 -11   2   8       44.15       43.96      2.31 o 
 -10   2   8       91.01       84.23      5.17 o 
  -9   2   8       20.99       26.84      6.38 o 
  -8   2   8      103.68      102.41      6.41 o 
  -7   2   8      505.57      496.18     33.19 o 
  -6   2   8      142.95      139.21      3.05 o 
  -5   2   8      170.26      165.32     12.97 o 
  -4   2   8      171.33      187.11     24.06 o 
  -3   2   8     1044.37     1082.39    145.20 o 
  -2   2   8      463.84      453.14     38.79 o 
  -1   2   8        0.89        1.82      4.62 o 
   0   2   8        2.09        1.84      1.63 o 
   1   2   8      358.08      307.62     53.43 o 
   2   2   8        9.66        6.39      2.66 o 
   3   2   8       60.47       71.90      6.24 o 
   4   2   8      465.81      476.67     64.09 o 
   5   2   8       16.39       40.10     16.98 o 
   6   2   8      946.41      998.30    112.88 o 
   7   2   8      346.77      379.74     22.04 o 
   8   2   8      168.36      163.83     15.77 o 
   9   2   8       12.82       14.72      2.02 o 
  10   2   8      255.08      266.41     20.07 o 
  11   2   8      267.17      280.27      8.35 o 
  12   2   8       80.21       77.86      2.89 o 
  13   2   8       57.48       57.35      5.05 o 
  14   2   8       19.42       16.24      1.31 o 
  15   2   8       36.44       33.53      2.72 o 
 -12   3   8        1.25        1.17      1.22 o 
 -11   3   8       31.37       25.67      2.46 o 
 -10   3   8       77.00       84.17      7.25 o 
  -9   3   8       61.76       67.61      9.18 o 
  -8   3   8      224.92      224.17     28.25 o 
  -7   3   8        4.04        3.61      1.68 o 
  -6   3   8      103.02      105.88     20.62 o 
  -5   3   8       10.91       13.04      1.53 o 
  -4   3   8      133.86      137.91     14.93 o 
  -3   3   8        0.78       -3.42      8.20 o 
  -2   3   8      234.17      227.09     30.18 o 
  -1   3   8       17.34       18.58      2.66 o 
   0   3   8      252.83      252.28     43.15 o 
   1   3   8       95.02       93.02     16.81 o 
   2   3   8        4.66        6.94      2.43 o 
   3   3   8       13.43       16.60      1.73 o 
   4   3   8      603.99      621.85     79.95 o 
   5   3   8       52.27       56.88      4.04 o 
   6   3   8       11.10       13.19      1.56 o 
   7   3   8       39.30       39.26      1.98 o 
   8   3   8      126.30      135.61     11.50 o 
   9   3   8       65.66       59.66      2.77 o 
  10   3   8        0.33        2.53      2.40 o 
  11   3   8       32.71       33.90      1.63 o 
  12   3   8       16.12       16.72      4.22 o 
  -7   4   8      101.86       84.89     13.43 o 
  -6   4   8       14.32       15.98      1.28 o 
  -5   4   8       65.49       61.15     11.32 o 
  -4   4   8       53.32       49.18      6.12 o 
  -3   4   8       38.13       30.54      8.41 o 
  -2   4   8        2.33        0.00      3.00 o 
  -1   4   8      142.77      132.87     22.88 o 
   0   4   8       87.20       74.66     15.94 o 
   1   4   8        1.03        0.15      2.50 o 
   2   4   8       17.74       14.96      3.00 o 
   3   4   8        3.36        1.09      2.41 o 
   4   4   8        3.76        1.21      1.36 o 
   5   4   8       16.24       17.19      2.31 o 
   6   4   8        5.63        2.67      1.41 o 
   7   4   8        6.39        8.27      2.34 o 
 -17   0   9        1.01        2.89      3.47 o 
 -15   0   9       12.25       16.60      2.57 o 
 -13   0   9        0.62       -1.58      1.83 o 
 -11   0   9       20.81       25.63      1.96 o 
  -9   0   9       80.34       62.52      5.37 o 
  -7   0   9      413.48      304.43     56.58 o 
  -5   0   9      584.97      492.37     56.03 o 
  -3   0   9     1681.81     1546.58    170.73 o 
  -1   0   9     3298.91     3072.95    287.68 o 
   1   0   9    10236.97    10665.55   2075.95 o 
   3   0   9       48.38       69.76     14.12 o 
   5   0   9      288.25      249.07     51.27 o 
   7   0   9      166.46      139.18     14.36 o 
   9   0   9       35.43       39.94      2.40 o 
  11   0   9     2282.96     2158.06     96.99 o 
  13   0   9       14.19       13.76      1.45 o 
  15   0   9      134.59      133.60      3.03 o 
 -16   1   9        0.12        0.87      2.20 o 
 -15   1   9       15.03       18.55      1.54 o 
 -14   1   9        1.23        6.92      2.28 o 
 -13   1   9        8.96       11.11      2.43 o 
 -12   1   9       34.92       33.46      5.43 o 
 -11   1   9      171.99      162.09     10.48 o 
 -10   1   9        4.26        3.63      3.47 o 
  -9   1   9       30.47       30.87      1.84 o 
  -8   1   9        0.23        1.40      3.09 o 
  -7   1   9      167.34      129.87      3.32 o 
  -6   1   9        6.79       11.88      1.29 o 
  -5   1   9       47.54       50.37      2.63 o 
  -4   1   9      171.68      230.22     14.30 o 
  -3   1   9      114.97      105.11      4.88 o 
  -2   1   9       17.46       11.83      1.14 o 
  -1   1   9     3126.22     3513.21     66.63 o 
   0   1   9     2696.41     3088.00     34.40 o 
   1   1   9     1135.93     1172.47     42.29 o 
   2   1   9      289.82      276.00      6.61 o 
   3   1   9     1471.12     1482.79     87.17 o 
   4   1   9      571.94      642.14     33.24 o 
   5   1   9       53.28       78.99      2.60 o 
   6   1   9      342.52      428.22     14.44 o 
   7   1   9     1919.13     2090.98    119.14 o 
   8   1   9      292.22      304.19     19.09 o 
   9   1   9      249.31      277.89     12.22 o 
  10   1   9        1.26       -1.07      3.35 o 
  11   1   9      684.79      693.71     33.88 o 
  12   1   9      126.17      130.20      2.92 o 
  13   1   9        1.97        0.81      3.12 o 
  14   1   9       23.26       21.33      1.49 o 
  15   1   9       37.10       31.10      1.42 o 
  16   1   9       15.85       13.19      1.39 o 
 -15   2   9        6.54        4.31      2.95 o 
 -14   2   9        8.92        7.72      1.31 o 
 -13   2   9       15.19       15.22      1.68 o 
 -12   2   9       23.69       22.00      1.69 o 
 -11   2   9      148.53      150.18     10.08 o 
 -10   2   9      384.61      387.57     11.64 o 
  -9   2   9      116.58       99.57      2.66 o 
  -8   2   9      102.30      112.61      2.74 o 
  -7   2   9       18.92       21.75      4.74 o 
  -6   2   9      224.84      235.69     11.87 o 
  -5   2   9       14.96       13.18      3.61 o 
  -4   2   9        0.72        0.71      1.76 o 
  -3   2   9      283.81      308.79     34.26 o 
  -2   2   9      168.79      164.43     16.55 o 
  -1   2   9       32.30       54.65      7.77 o 
   0   2   9       26.51       33.74      5.95 o 
   1   2   9       51.82       59.81      6.35 o 
   2   2   9       43.63       56.23      5.00 o 
   3   2   9      340.56      361.89     35.61 o 
   4   2   9      215.37      221.41     29.09 o 
   5   2   9       43.84       42.20      3.96 o 
   6   2   9       54.73       65.86      9.44 o 
   7   2   9      104.62      114.60      5.26 o 
   8   2   9       68.82       63.22      6.82 o 
   9   2   9       82.92       91.95      8.35 o 
  10   2   9      412.56      426.05     25.10 o 
  11   2   9       24.05       25.13      3.21 o 
  12   2   9       20.28       19.12      1.61 o 
  13   2   9      224.81      226.32      4.80 o 
  14   2   9        1.86        2.77      2.22 o 
 -12   3   9        0.43        2.31      1.24 o 
 -11   3   9        6.00        3.68      1.54 o 
 -10   3   9        0.38        0.96      2.26 o 
  -9   3   9       77.04       78.74      7.45 o 
  -8   3   9       18.26       15.78      1.64 o 
  -7   3   9        0.48       -3.21      6.18 o 
  -6   3   9        5.84        3.84      6.21 o 
  -5   3   9       50.45       58.47      9.42 o 
  -4   3   9      146.67      148.64     26.80 o 
  -3   3   9      157.54      156.28     25.04 o 
  -2   3   9      153.35      154.91     23.71 o 
  -1   3   9       35.94       38.05      7.74 o 
   0   3   9        4.07        8.24      1.62 o 
   1   3   9      927.53      900.21    179.54 o 
   2   3   9       46.50       51.55      5.78 o 
   3   3   9        0.43       -3.33      3.33 o 
   4   3   9      249.90      250.89     29.11 o 
   5   3   9      333.98      327.98     32.64 o 
   6   3   9        6.62        5.24      5.29 o 
   7   3   9        2.67        1.65      1.86 o 
   8   3   9       14.74       15.73      1.50 o 
   9   3   9       10.12       10.83      1.36 o 
  10   3   9        1.25        0.94      2.05 o 
  11   3   9       24.89       24.75      1.37 o 
  12   3   9       13.72       13.49      1.76 o 
  -6   4   9       17.41       17.72      1.31 o 
  -5   4   9        0.43        2.70      1.10 o 
  -4   4   9       39.09       43.79      9.33 o 
  -3   4   9        1.02        3.05      3.38 o 
  -2   4   9       19.39       19.28     10.46 o 
  -1   4   9        0.13       -0.88      2.30 o 
   0   4   9       10.25        7.01      5.69 o 
   1   4   9       25.35       22.00      4.71 o 
   2   4   9        8.60        7.18      4.16 o 
   3   4   9       10.36        7.95      1.10 o 
   4   4   9        3.32        3.54      1.68 o 
   5   4   9        1.31        1.46      1.01 o 
   6   4   9       10.53       11.35      1.05 o 
 -16   0  10       68.08       62.73      3.78 o 
 -14   0  10        3.20        3.44      3.02 o 
 -12   0  10       76.08       68.27      6.53 o 
 -10   0  10       26.12       24.11      2.00 o 
  -8   0  10      649.31      557.04     75.76 o 
  -6   0  10      140.96      126.61     19.09 o 
  -4   0  10      907.90      781.31    102.16 o 
  -2   0  10      983.51      913.08    119.75 o 
   0   0  10       17.70       18.16      1.99 o 
   2   0  10     3345.27     3950.18    832.22 o 
   4   0  10       71.72      124.94     23.37 o 
   6   0  10      922.36      959.47    133.27 o 
   8   0  10     1017.32     1021.57     56.53 o 
  10   0  10       88.31       89.94      4.53 o 
  12   0  10        3.45        4.00      2.48 o 
  14   0  10       49.28       42.54      1.73 o 
  16   0  10       11.24       14.00      2.11 o 
 -16   1  10        0.29        0.52      3.38 o 
 -15   1  10       20.59       26.03      1.57 o 
 -14   1  10       95.55      107.97      5.43 o 
 -13   1  10      103.93      104.02      9.50 o 
 -12   1  10        5.26        7.19      1.91 o 
 -11   1  10      113.59      109.43      3.21 o 
 -10   1  10        0.86        4.25      2.04 o 
  -9   1  10       85.20       92.01      6.09 o 
  -8   1  10      239.92      223.28      4.92 o 
  -7   1  10        6.98       12.75      1.59 o 
  -6   1  10       56.31       50.07      1.82 o 
  -5   1  10       37.67       45.55      1.75 o 
  -4   1  10     1011.05     1078.46     53.55 o 
  -3   1  10      188.60      224.67      8.58 o 
  -2   1  10      418.31      483.09      8.41 o 
  -1   1  10      107.88      110.58      5.95 o 
   0   1  10      543.35      500.04     21.43 o 
   1   1  10      425.51      368.65     23.77 o 
   2   1  10      271.67      291.40      5.78 o 
   3   1  10      983.72     1158.40     37.03 o 
   4   1  10     1659.82     1884.08     46.18 o 
   5   1  10      128.90      139.03      2.85 o 
   6   1  10     1204.63     1350.52     72.27 o 
   7   1  10      307.98      353.55     23.68 o 
   8   1  10      904.93      990.36     55.72 o 
   9   1  10      599.22      686.32     34.54 o 
  10   1  10      525.71      564.42     41.59 o 
  11   1  10        0.09        2.96      2.25 o 
  12   1  10       29.57       34.03      5.08 o 
  13   1  10      219.87      188.03      7.57 o 
  14   1  10      300.47      259.48     11.58 o 
  15   1  10        1.03        0.51      1.39 o 
 -14   2  10       17.22       17.85      1.29 o 
 -13   2  10       25.64       24.22      1.62 o 
 -12   2  10       27.89       23.15      1.77 o 
 -11   2  10       13.71       18.27      2.31 o 
 -10   2  10       12.36        1.58      4.14 o 
  -9   2  10        4.98        4.89      1.99 o 
  -8   2  10       21.21       20.98      3.29 o 
  -7   2  10       47.71       56.51      7.77 o 
  -6   2  10       40.23       35.63      4.07 o 
  -5   2  10      202.73      190.20     15.19 o 
  -4   2  10        6.01        4.46      3.69 o 
  -3   2  10      397.05      406.31     53.15 o 
  -2   2  10      357.91      382.00     45.29 o 
  -1   2  10       20.36       15.20      1.47 o 
   0   2  10       34.01       40.21      1.99 o 
   1   2  10        0.11       82.40     45.12 o 
   2   2  10        1.69       19.99     11.76 o 
   3   2  10       12.07       13.22      2.72 o 
   4   2  10       64.32       69.05     10.31 o 
   5   2  10       53.62       69.75      6.01 o 
   6   2  10        4.16        6.44      4.30 o 
   7   2  10      513.82      549.49     66.11 o 
   8   2  10      468.97      501.01     57.42 o 
   9   2  10        1.36       -3.49      3.49 o 
  10   2  10      246.02      254.28     11.47 o 
  11   2  10       22.30       19.34      1.71 o 
  12   2  10       20.89       18.34      1.51 o 
  13   2  10        8.50        7.81      2.22 o 
  14   2  10       51.54       50.74      1.99 o 
 -12   3  10       32.73       36.51      1.79 o 
 -11   3  10        0.50        2.37      1.21 o 
 -10   3  10        0.05       -1.49      2.38 o 
  -9   3  10       50.57       49.47      4.53 o 
  -8   3  10        5.51        0.75      2.89 o 
  -7   3  10       19.70       23.71      1.64 o 
  -6   3  10       73.59       74.47      9.99 o 
  -5   3  10        0.03       -0.41      2.97 o 
  -4   3  10       92.12       95.57     14.64 o 
  -3   3  10       10.19       11.38      1.65 o 
  -2   3  10      478.99      468.20     74.26 o 
  -1   3  10      132.40      128.80     25.19 o 
   0   3  10       11.56       13.61      3.26 o 
   1   3  10       99.34       96.80     17.36 o 
   2   3  10       99.82      100.12     14.56 o 
   3   3  10        3.43        2.13      2.00 o 
   4   3  10        3.86        4.18      3.58 o 
   5   3  10       26.33       27.65      4.13 o 
   6   3  10       28.83       32.52      1.85 o 
   7   3  10        5.90        5.61      1.39 o 
   8   3  10        8.95        9.08      1.41 o 
   9   3  10        3.85        3.35      2.31 o 
  10   3  10       70.29       70.76      6.64 o 
  11   3  10        0.15        1.75      1.33 o 
  -5   4  10        6.76        4.16      1.27 o 
  -4   4  10        1.48        1.27      1.08 o 
  -3   4  10        2.49        0.81      1.16 o 
  -2   4  10       13.31       12.65      2.48 o 
  -1   4  10        0.10       -0.23      2.17 o 
   0   4  10        0.05       -0.55      1.98 o 
   1   4  10        3.63        4.34      1.41 o 
   2   4  10       21.19       16.23      3.64 o 
   3   4  10       45.71       42.71      3.70 o 
   4   4  10        6.14        4.97      1.12 o 
   5   4  10        0.01       -1.98      3.15 o 
 -15   0  11        2.77        0.01      2.46 o 
 -13   0  11       32.53       34.40      3.78 o 
 -11   0  11      265.33      243.69     26.60 o 
  -9   0  11        1.45        2.01      1.96 o 
  -7   0  11      296.73      240.69     29.06 o 
  -5   0  11        2.73        1.30      2.28 o 
  -3   0  11      214.28      172.34     23.11 o 
  -1   0  11     3226.50     3450.60    414.13 o 
   1   0  11        9.70        6.10      1.79 o 
   3   0  11     2154.63     2279.80    407.03 o 
   5   0  11       28.06       39.90      9.10 o 
   7   0  11      756.65      758.26     99.39 o 
   9   0  11       11.04       12.22      2.20 o 
  11   0  11     1438.69     1396.15     18.15 o 
  13   0  11       90.43       84.17      4.01 o 
  15   0  11        2.24        3.65      1.19 o 
 -15   1  11        0.85        1.40      2.39 o 
 -14   1  11       15.09       16.50      1.59 o 
 -13   1  11       37.65       31.88      1.73 o 
 -12   1  11        3.98        7.82      1.59 o 
 -11   1  11       88.79       78.05      6.61 o 
 -10   1  11       26.53       17.80      1.78 o 
  -9   1  11       48.89       53.34      2.30 o 
  -8   1  11       18.71       16.25      1.69 o 
  -7   1  11      111.77      117.91      2.73 o 
  -6   1  11      161.21      162.16      3.49 o 
  -5   1  11       41.40       45.37      1.91 o 
  -4   1  11      224.90      246.85      5.23 o 
  -3   1  11      207.03      218.25      4.53 o 
  -2   1  11     1033.57     1086.06     13.15 o 
  -1   1  11       42.53       43.21      1.82 o 
   0   1  11     1826.19     1980.81     41.82 o 
   1   1  11      479.32      468.15     25.22 o 
   2   1  11      225.41      198.87      4.26 o 
   3   1  11      323.11      364.65     11.67 o 
   4   1  11      326.86      328.59      7.28 o 
   5   1  11      303.37      319.11      6.65 o 
   6   1  11      565.03      680.95     32.99 o 
   7   1  11      392.28      387.30      8.21 o 
   8   1  11        7.14       11.02      1.49 o 
   9   1  11       89.32       96.05     10.48 o 
  10   1  11      945.52     1025.22     66.26 o 
  11   1  11      325.30      314.01     13.69 o 
  12   1  11        1.99        2.01      4.22 o 
  13   1  11       49.66       54.87      3.15 o 
  14   1  11       13.03       14.04      1.32 o 
  15   1  11      136.89      121.02      3.29 o 
 -14   2  11        2.27        2.83      2.34 o 
 -13   2  11       24.86       24.92      1.69 o 
 -12   2  11        7.19       13.20      1.63 o 
 -11   2  11       68.18       76.65      2.35 o 
 -10   2  11       34.52       38.66      2.00 o 
  -9   2  11       29.39       33.13      2.02 o 
  -8   2  11       47.67       55.64      2.21 o 
  -7   2  11        0.36       -3.09      3.28 o 
  -6   2  11      121.64      125.34      9.42 o 
  -5   2  11      433.07      436.24     30.18 o 
  -4   2  11        7.40        6.67      3.38 o 
  -3   2  11       49.18       44.04      7.31 o 
  -2   2  11       83.56      127.09     35.47 o 
  -1   2  11       55.25      100.80     43.90 o 
   0   2  11       37.76       48.20      6.12 o 
   1   2  11      171.55      176.89     25.65 o 
   2   2  11       25.30       25.40      5.29 o 
   3   2  11       73.72       79.04     10.25 o 
   4   2  11      336.52      350.98     48.93 o 
   5   2  11      322.47      356.92     20.25 o 
   6   2  11      201.54      209.70     31.22 o 
   7   2  11        0.21       -2.97      2.97 o 
   8   2  11       47.87       54.83      6.12 o 
   9   2  11       87.27       89.94     10.22 o 
  10   2  11      175.03      190.84     13.11 o 
  11   2  11        1.22        3.17      1.72 o 
  12   2  11      115.97      121.99      6.67 o 
  13   2  11        4.90        5.59      2.08 o 
 -11   3  11        1.22       -1.63      2.02 o 
 -10   3  11        6.31        7.10      1.14 o 
  -9   3  11       29.40       27.93      2.37 o 
  -8   3  11       31.21       31.52      4.33 o 
  -7   3  11        3.27       -0.27      1.88 o 
  -6   3  11        2.98        4.46      2.17 o 
  -5   3  11      127.33      135.80     13.81 o 
  -4   3  11      108.70      105.54     18.14 o 
  -3   3  11       10.00        9.04      2.02 o 
  -2   3  11        0.41       -0.72      1.90 o 
  -1   3  11        2.80        5.34      2.05 o 
   0   3  11        4.50        0.77      3.07 o 
   1   3  11        7.77       11.05      1.47 o 
   2   3  11        6.23        1.43      3.20 o 
   3   3  11       68.74       69.98     12.80 o 
   4   3  11       11.97       14.62      3.15 o 
   5   3  11        1.80        0.19      2.92 o 
   6   3  11       18.56       23.21      2.31 o 
   7   3  11       91.33       94.96     11.90 o 
   8   3  11        3.88        5.16      1.58 o 
   9   3  11       72.62       71.44      5.46 o 
  10   3  11       15.86       15.55      1.31 o 
  -4   4  11        6.13        2.01      2.28 o 
  -3   4  11        0.65       -1.43      2.20 o 
  -2   4  11        0.11       -0.36      2.57 o 
  -1   4  11       12.98       10.68      2.86 o 
   0   4  11       19.04       16.27      1.70 o 
   1   4  11       11.02       10.20      4.39 o 
   2   4  11        4.42        2.76      1.04 o 
   3   4  11       22.37       21.07      2.17 o 
   4   4  11       15.88       16.87      1.21 o 
 -14   0  12      189.07      191.56     21.49 o 
 -12   0  12      130.10      135.40     21.43 o 
 -10   0  12      366.56      356.85     45.26 o 
  -8   0  12        1.61        5.73      5.29 o 
  -6   0  12     1078.51      923.69    176.62 o 
  -4   0  12      410.11      418.89     40.55 o 
  -2   0  12       36.14       26.83      4.33 o 
   0   0  12     1498.47     1577.51    217.41 o 
   2   0  12       21.06       21.41      3.93 o 
   4   0  12     1654.91     1736.00    368.32 o 
   6   0  12      781.38      769.71    110.54 o 
   8   0  12     4512.81     4684.41    363.18 o 
  10   0  12        2.85        3.81      1.57 o 
  12   0  12       24.32       24.53      1.65 o 
  14   0  12       50.89       47.93      2.92 o 
 -15   1  12        3.30       10.17      1.96 o 
 -14   1  12        1.16        0.30      2.53 o 
 -13   1  12       70.46       57.99      5.46 o 
 -12   1  12       14.57       16.86      3.78 o 
 -11   1  12       14.10       11.41      1.64 o 
 -10   1  12        5.14        4.32      1.70 o 
  -9   1  12       47.31       46.46      5.34 o 
  -8   1  12       23.15       21.61      1.97 o 
  -7   1  12       31.45       26.41      2.02 o 
  -6   1  12      189.82      198.94      9.96 o 
  -5   1  12      390.72      407.81     11.64 o 
  -4   1  12      106.77      106.84      6.18 o 
  -3   1  12      674.31      776.07     35.41 o 
  -2   1  12     1092.82     1175.61     17.45 o 
  -1   1  12      389.32      383.44     10.51 o 
   0   1  12      119.03      141.12      3.06 o 
   1   1  12        8.68       11.19      1.37 o 
   2   1  12      471.77      453.14     26.49 o 
   3   1  12      106.83      108.00      2.41 o 
   4   1  12        2.65       -0.67      3.40 o 
   5   1  12      162.35      179.62      3.67 o 
   6   1  12       55.60       64.34      2.31 o 
   7   1  12      601.66      659.31     40.12 o 
   8   1  12       14.52       11.54      1.55 o 
   9   1  12      144.41      141.62     13.40 o 
  10   1  12       80.36       88.85      6.67 o 
  11   1  12       10.06       10.18      1.49 o 
  12   1  12       79.50       83.43      2.95 o 
  13   1  12      133.81      128.86      6.79 o 
  14   1  12       45.22       46.44      2.63 o 
 -13   2  12       18.69       25.40      2.31 o 
 -12   2  12       70.09       86.36      2.48 o 
 -11   2  12        6.53        4.49      1.49 o 
 -10   2  12        0.44       -1.45      3.25 o 
  -9   2  12        1.65        4.28      1.99 o 
  -8   2  12      192.30      196.16      5.63 o 
  -7   2  12       15.82       12.87      1.72 o 
  -6   2  12       20.45       21.00      1.88 o 
  -5   2  12       72.50       75.76      7.11 o 
  -4   2  12      207.98      208.01     32.73 o 
  -3   2  12      355.91      385.16     55.37 o 
  -2   2  12      625.69      649.53     84.77 o 
  -1   2  12        3.27        4.47      1.83 o 
   0   2  12       28.65       27.79      1.65 o 
   1   2  12      103.85      116.24     17.42 o 
   2   2  12      254.89      260.61     24.70 o 
   3   2  12      224.01      248.03     15.80 o 
   4   2  12       40.33       47.10      7.86 o 
   5   2  12        1.97       17.84     12.16 o 
   6   2  12      299.97      313.93     36.60 o 
   7   2  12      286.03      299.70     24.98 o 
   8   2  12       17.42       17.46      3.29 o 
   9   2  12       56.08       60.61      4.97 o 
  10   2  12        3.78        3.68      1.74 o 
  11   2  12       17.98       21.38      1.43 o 
  12   2  12       58.85       54.48      6.18 o 
  13   2  12       36.19       32.33      1.38 o 
 -10   3  12        0.34       -0.27      2.09 o 
  -9   3  12       67.00       72.38      5.17 o 
  -8   3  12       14.40       14.17      1.47 o 
  -7   3  12        2.26        0.92      2.69 o 
  -6   3  12       11.38       11.73      2.69 o 
  -5   3  12        6.56        7.29      1.39 o 
  -4   3  12        0.58        1.64      3.08 o 
  -3   3  12        0.78       -0.11      4.25 o 
  -2   3  12        2.08        2.33      1.84 o 
  -1   3  12       14.06       17.18      1.72 o 
   0   3  12      154.19      144.83     35.93 o 
   1   3  12       23.42       24.76      6.12 o 
   2   3  12        3.64       -1.42      3.10 o 
   3   3  12        2.91       -4.55      4.56 o 
   4   3  12       57.03       55.86     10.98 o 
   5   3  12       25.84       30.28      7.19 o 
   6   3  12       82.52       84.23     11.24 o 
   7   3  12        2.56       -0.84      2.72 o 
   8   3  12       24.33       27.90      4.65 o 
   9   3  12        1.07       -0.64      3.58 o 
  10   3  12        7.63        8.60      1.10 o 
  -2   4  12       25.40       25.49      5.08 o 
  -1   4  12        8.03        9.02      1.82 o 
   0   4  12        1.48        0.77      1.13 o 
   1   4  12        1.89        2.02      1.80 o 
 -15   0  13       75.81       70.64      3.41 o 
 -13   0  13       86.83      101.58     11.55 o 
 -11   0  13       93.44       80.41      8.61 o 
  -9   0  13      319.45      288.97     35.93 o 
  -7   0  13      196.32      152.29     33.50 o 
  -5   0  13      103.13       99.42      9.07 o 
  -3   0  13     1275.81     1186.22    139.42 o 
  -1   0  13       63.29       54.86      8.64 o 
   1   0  13     2615.75     2313.65    569.84 o 
   3   0  13      191.09      177.66     41.56 o 
   5   0  13     3565.24     3501.60    704.38 o 
   7   0  13       35.74       42.59      6.41 o 
   9   0  13       73.11       83.62      2.51 o 
  11   0  13        7.88        3.79      4.51 o 
  13   0  13       11.28       11.58      1.32 o 
 -15   1  13        5.31        6.62      1.16 o 
 -14   1  13        0.04        1.51      2.31 o 
 -13   1  13       22.33       23.62      1.94 o 
 -12   1  13        1.46       -0.61      3.09 o 
 -11   1  13       49.52       52.31      2.20 o 
 -10   1  13       46.91       44.75      2.34 o 
  -9   1  13        6.15        4.20      4.01 o 
  -8   1  13       49.31       49.03      2.15 o 
  -7   1  13      189.46      201.89      8.20 o 
  -6   1  13      401.98      388.75      8.29 o 
  -5   1  13      126.06      140.98      6.47 o 
  -4   1  13      637.25      661.23     41.36 o 
  -3   1  13      124.40      125.69      3.23 o 
  -2   1  13       21.10       13.04      1.64 o 
  -1   1  13        2.72        1.98      1.79 o 
   0   1  13       26.61       33.34      1.76 o 
   1   1  13       12.80       11.28      1.73 o 
   2   1  13       17.26       14.30      1.57 o 
   3   1  13       12.71       15.97      1.67 o 
   4   1  13        0.26       -2.93      2.93 o 
   5   1  13        0.23        1.09      3.04 o 
   6   1  13      107.02      107.26      2.58 o 
   7   1  13      175.97      204.19     14.41 o 
   8   1  13       16.69       23.57      4.45 o 
   9   1  13        8.00        7.55      3.49 o 
  10   1  13      178.43      180.39     15.65 o 
  11   1  13       28.21       27.15      1.65 o 
  12   1  13        7.87        9.33      5.92 o 
  13   1  13        0.85        0.55      2.18 o 
  14   1  13       70.09       63.64      2.02 o 
 -13   2  13        5.59        9.25      1.28 o 
 -12   2  13        6.24       11.31      1.42 o 
 -11   2  13        0.11       -3.35      3.35 o 
 -10   2  13        3.89        3.66      2.28 o 
  -9   2  13       58.24       59.39      3.55 o 
  -8   2  13       48.03       49.65      2.14 o 
  -7   2  13       94.68      113.23      3.06 o 
  -6   2  13      126.17      125.72     11.90 o 
  -5   2  13      813.90      874.03     71.43 o 
  -4   2  13      128.24      136.50     20.68 o 
  -3   2  13       29.37       30.46      1.98 o 
  -2   2  13       21.66       25.42      4.13 o 
  -1   2  13      505.51      529.87     53.46 o 
   0   2  13       41.33       39.02      4.07 o 
   1   2  13       22.86       16.14      1.74 o 
   2   2  13      234.48      214.86     18.98 o 
   3   2  13      757.79      781.87     89.42 o 
   4   2  13       66.61       71.88      8.20 o 
   5   2  13        2.00       -2.08      2.08 o 
   6   2  13      152.45      168.65     22.07 o 
   7   2  13      107.43      115.82      7.42 o 
   8   2  13        1.49        1.95      4.56 o 
   9   2  13       65.92       69.34      6.35 o 
  10   2  13        4.21        7.35      2.05 o 
  11   2  13       67.79       69.89      4.22 o 
  12   2  13        2.46        4.23      1.02 o 
 -10   3  13        9.47        8.70      1.06 o 
  -9   3  13      110.67      127.37     13.08 o 
  -8   3  13       37.47       36.35      4.48 o 
  -7   3  13        5.49        3.27      1.48 o 
  -6   3  13       11.41       14.92      1.45 o 
  -5   3  13       72.52       81.17     13.23 o 
  -4   3  13        1.38        4.20      1.65 o 
  -3   3  13       28.53       35.00      6.56 o 
  -2   3  13        1.24        1.05      1.94 o 
  -1   3  13       26.40       26.33      4.59 o 
   0   3  13        0.82       -1.00      3.06 o 
   1   3  13        0.64       -0.46      2.54 o 
   2   3  13        0.08        1.30      2.54 o 
   3   3  13       15.33       14.52      4.27 o 
   4   3  13        9.31        8.66      1.36 o 
   5   3  13        6.79        4.12      1.55 o 
   6   3  13        0.53       -0.64      2.05 o 
   7   3  13       18.55       19.15      2.46 o 
   8   3  13       50.11       51.83      6.12 o 
   9   3  13       56.51       53.80      6.01 o 
 -14   0  14      110.04       82.37      4.74 o 
 -12   0  14       14.23       14.84      1.69 o 
 -10   0  14       25.16       18.70      1.83 o 
  -8   0  14       31.01       31.96      2.28 o 
  -6   0  14      167.63      138.93     28.68 o 
  -4   0  14        4.68        5.57      1.63 o 
  -2   0  14     2514.24     2410.92    345.16 o 
   0   0  14      193.36      193.38     33.04 o 
   2   0  14      897.72      839.01    177.20 o 
   4   0  14      264.31      282.27     52.22 o 
   6   0  14       80.34       79.19     11.55 o 
   8   0  14     1087.67     1063.81     84.37 o 
  10   0  14       39.56       45.44      1.90 o 
  12   0  14      221.36      194.55      4.08 o 
  14   0  14        0.48       -0.18      1.96 o 
 -14   1  14       23.94       26.95      1.42 o 
 -13   1  14      122.33      126.70      2.65 o 
 -12   1  14       28.22       27.80      1.79 o 
 -11   1  14        8.26        8.81      1.57 o 
 -10   1  14       76.76       76.48      6.07 o 
  -9   1  14      157.55      160.62      5.86 o 
  -8   1  14       80.28       78.20      6.53 o 
  -7   1  14      412.32      422.82      9.00 o 
  -6   1  14       40.52       40.66      2.12 o 
  -5   1  14      130.63      137.92      8.81 o 
  -4   1  14     1186.93     1309.37     98.70 o 
  -3   1  14      374.04      402.50     14.27 o 
  -2   1  14      194.50      194.30      4.02 o 
  -1   1  14       68.95       71.74      2.21 o 
   0   1  14      250.03      274.61      5.62 o 
   1   1  14        4.39        1.37      1.82 o 
   2   1  14       28.60       29.50      1.69 o 
   3   1  14      192.60      200.14      9.62 o 
   4   1  14       60.68       60.47      5.63 o 
   5   1  14      463.90      497.98     17.91 o 
   6   1  14       13.32        9.99      2.46 o 
   7   1  14      347.30      362.47      9.21 o 
   8   1  14      208.62      214.73     10.43 o 
   9   1  14       52.97       59.40      5.52 o 
  10   1  14       24.57       23.35      2.37 o 
  11   1  14       95.14       97.00      6.76 o 
  12   1  14        3.63        3.96      2.80 o 
  13   1  14       87.25       82.64      4.39 o 
 -12   2  14        0.06       -1.37      1.65 o 
 -11   2  14       36.37       46.96      1.79 o 
 -10   2  14       44.33       54.47      2.00 o 
  -9   2  14        4.35        6.55      1.49 o 
  -8   2  14       58.58       62.01      2.35 o 
  -7   2  14        0.89        3.00      1.98 o 
  -6   2  14       24.97       25.12      2.01 o 
  -5   2  14       75.28       82.29      5.37 o 
  -4   2  14       62.87       66.21      7.34 o 
  -3   2  14      244.36      242.01     29.35 o 
  -2   2  14        9.62       10.16      1.76 o 
  -1   2  14      485.26      515.79     45.06 o 
   0   2  14      340.53      338.27     39.86 o 
   1   2  14      107.57      106.11     14.18 o 
   2   2  14       18.57       20.27      4.94 o 
   3   2  14      116.34      113.24     12.42 o 
   4   2  14      314.22      325.25     46.68 o 
   5   2  14       12.01       17.30      2.05 o 
   6   2  14       36.78       33.18      3.96 o 
   7   2  14       36.17       42.21      2.95 o 
   8   2  14      130.01      140.19     10.60 o 
   9   2  14        6.06        7.66      2.83 o 
  10   2  14       33.31       36.45      3.73 o 
  11   2  14        2.16        4.48      1.10 o 
  12   2  14       32.35       32.33      2.46 o 
  -9   3  14        4.50        6.96      1.13 o 
  -8   3  14       35.60       43.25      4.39 o 
  -7   3  14        5.85        5.23      1.82 o 
  -6   3  14        1.28       -0.29      2.47 o 
  -5   3  14        3.18       -0.76      2.66 o 
  -4   3  14       30.80       35.50      9.18 o 
  -3   3  14        0.34       -0.56      3.47 o 
  -2   3  14        3.17        6.39      2.60 o 
  -1   3  14       14.94       15.93      1.51 o 
   0   3  14       52.05       48.46     11.55 o 
   1   3  14        1.67        0.59      1.65 o 
   2   3  14       29.13       29.53      3.99 o 
   3   3  14        1.18       -0.78      2.59 o 
   4   3  14        0.48        0.93      2.57 o 
   5   3  14        7.59        8.10      1.22 o 
   6   3  14       43.47       47.77      4.19 o 
   7   3  14        8.53        9.01      1.08 o 
   8   3  14       36.85       39.85      3.99 o 
 -13   0  15       15.64       17.14      1.36 o 
 -11   0  15       24.88       12.04      1.73 o 
  -9   0  15       15.09       15.30      1.87 o 
  -7   0  15      681.69      559.51     94.10 o 
  -5   0  15     1731.28     1651.90    185.89 o 
  -3   0  15      228.12      190.13     24.75 o 
  -1   0  15       11.86       10.73      2.20 o 
   1   0  15      754.11      675.77    126.11 o 
   3   0  15      149.53      150.84     31.37 o 
   5   0  15      431.95      393.63     72.27 o 
   7   0  15      193.48      196.56     19.53 o 
   9   0  15       33.70       32.06      2.57 o 
  11   0  15        3.08        1.77      2.54 o 
  13   0  15      370.65      315.20      6.69 o 
 -13   1  15       34.90       37.81      2.31 o 
 -12   1  15        2.86        3.85      2.02 o 
 -11   1  15        5.74        3.07      1.69 o 
 -10   1  15       88.02       96.72     10.54 o 
  -9   1  15      102.54      108.24      2.90 o 
  -8   1  15        0.51        8.14      4.30 o 
  -7   1  15      477.91      460.48      9.76 o 
  -6   1  15      241.87      267.08      5.61 o 
  -5   1  15      647.74      771.09     26.40 o 
  -4   1  15        4.00       -1.71      3.66 o 
  -3   1  15       43.53       54.94      2.57 o 
  -2   1  15        6.14        4.96      2.31 o 
  -1   1  15      194.21      190.93      4.43 o 
   0   1  15      443.55      482.54     17.99 o 
   1   1  15      946.61      929.78     63.37 o 
   2   1  15      303.30      292.96      6.40 o 
   3   1  15      145.53      140.75      3.14 o 
   4   1  15      438.33      448.86     40.29 o 
   5   1  15     1296.34     1350.27     71.83 o 
   6   1  15      214.32      218.20      4.61 o 
   7   1  15       86.08       88.83      4.91 o 
   8   1  15       14.05       16.39      1.64 o 
   9   1  15      237.31      258.87     27.81 o 
  10   1  15       34.30       39.43      2.22 o 
  11   1  15        0.43        2.00      2.31 o 
  12   1  15        4.67        3.49      3.38 o 
  13   1  15       13.62       13.51      1.18 o 
 -12   2  15        0.03        1.03      1.81 o 
 -11   2  15        0.35       -0.83      2.52 o 
 -10   2  15       40.44       38.28      1.81 o 
  -9   2  15       14.07       11.91      1.51 o 
  -8   2  15       11.94       11.45      1.61 o 
  -7   2  15        4.22        5.77      1.88 o 
  -6   2  15      276.98      289.61     22.44 o 
  -5   2  15       26.92       26.60      1.82 o 
  -4   2  15      189.41      208.61     34.78 o 
  -3   2  15        2.02        3.32      3.59 o 
  -2   2  15       58.63       63.45      8.55 o 
  -1   2  15        8.50        8.22      1.51 o 
   0   2  15        9.16       11.00      2.54 o 
   1   2  15      134.94      131.74     15.42 o 
   2   2  15       74.39       72.61     11.87 o 
   3   2  15        0.90        0.74      2.20 o 
   4   2  15        0.42       -3.26      3.26 o 
   5   2  15       33.41       43.56      5.49 o 
   6   2  15        0.28        1.07      1.78 o 
   7   2  15       53.51       50.09      1.88 o 
   8   2  15        0.56       -2.69      2.69 o 
   9   2  15       71.17       86.52      8.98 o 
  10   2  15       73.35       72.10      6.12 o 
  11   2  15       17.50       20.70      1.76 o 
  -8   3  15       14.66       14.81      1.85 o 
  -7   3  15        3.91        5.80      1.08 o 
  -6   3  15        7.65        9.07      1.14 o 
  -5   3  15        2.66       -0.03      2.43 o 
  -4   3  15        7.63        4.08      1.71 o 
  -3   3  15      136.81      137.50     26.14 o 
  -2   3  15        0.21        0.34      1.43 o 
  -1   3  15       42.52       43.85     10.20 o 
   0   3  15        1.12        3.62      1.41 o 
   1   3  15        0.38       -0.46      2.49 o 
   2   3  15        1.46       -0.24      1.85 o 
   3   3  15       39.70       43.34      5.92 o 
   4   3  15        0.29        1.15      2.22 o 
   5   3  15        0.67       -0.28      2.27 o 
   6   3  15        7.13        4.11      1.28 o 
   7   3  15       96.30       94.96      4.27 o 
 -12   0  16       21.50       18.87      1.79 o 
 -10   0  16      489.16      431.09     44.37 o 
  -8   0  16      533.95      488.02     55.25 o 
  -6   0  16      381.05      336.15     35.47 o 
  -4   0  16      464.59      469.05     54.82 o 
  -2   0  16     1821.46     1739.74    195.63 o 
   0   0  16       13.80       16.00      1.94 o 
   2   0  16        0.86        2.60      1.61 o 
   4   0  16        0.28        3.49      2.76 o 
   6   0  16       71.99       59.92      6.93 o 
   8   0  16       61.24       56.76      5.57 o 
  10   0  16      241.05      223.95      4.92 o 
  12   0  16       38.52       30.89      2.51 o 
 -13   1  16        7.04        7.53      1.06 o 
 -12   1  16       32.67       44.42      5.37 o 
 -11   1  16        3.91        7.87      1.65 o 
 -10   1  16        4.78        2.50      1.99 o 
  -9   1  16        1.22        2.97      1.50 o 
  -8   1  16      225.49      251.24      5.39 o 
  -7   1  16        4.82        6.35      1.64 o 
  -6   1  16      129.07      139.26     10.31 o 
  -5   1  16       25.61       26.64      2.83 o 
  -4   1  16       26.16       35.85      4.33 o 
  -3   1  16      238.55      273.97     11.21 o 
  -2   1  16      458.01      491.89     27.61 o 
  -1   1  16        4.05        6.38      1.95 o 
   0   1  16      110.21      121.02      2.76 o 
   1   1  16      129.73      120.71      5.17 o 
   2   1  16      766.68      729.75     34.46 o 
   3   1  16      209.97      192.36      5.34 o 
   4   1  16       27.90       29.69      1.97 o 
   5   1  16        2.05        3.24      2.22 o 
   6   1  16      307.50      327.12      6.96 o 
   7   1  16       22.82       18.06      1.78 o 
   8   1  16      101.91      108.75      5.17 o 
   9   1  16       46.44       57.35      2.06 o 
  10   1  16      159.64      163.55     16.09 o 
  11   1  16       11.81       13.54      1.14 o 
  12   1  16       18.29       16.30      1.10 o 
 -11   2  16        1.12        1.15      1.95 o 
 -10   2  16        0.13        0.68      2.36 o 
  -9   2  16       18.68       20.10      1.57 o 
  -8   2  16       94.93       99.07      6.09 o 
  -7   2  16       48.83       53.21      4.79 o 
  -6   2  16        7.71        7.49      2.80 o 
  -5   2  16       13.84       13.76      1.58 o 
  -4   2  16        1.71        4.16      2.02 o 
  -3   2  16       55.16       61.09      8.95 o 
  -2   2  16        0.05        4.22      2.28 o 
  -1   2  16       49.83       48.43      8.09 o 
   0   2  16       26.31       20.57      4.33 o 
   1   2  16       15.79       15.87      1.76 o 
   2   2  16       59.51       49.09      4.36 o 
   3   2  16        1.29       -2.91      3.24 o 
   4   2  16       30.07       28.13      1.77 o 
   5   2  16       86.60       87.12      3.67 o 
   6   2  16       32.54       35.72      4.07 o 
   7   2  16       82.55       78.42      6.64 o 
   8   2  16       35.97       46.76      4.33 o 
   9   2  16       17.88       15.50      6.76 o 
  10   2  16        0.18        0.20      0.90 o 
  -6   3  16       44.32       46.46      8.23 o 
  -5   3  16       12.38       11.42      2.74 o 
  -4   3  16       98.11      100.23     22.64 o 
  -3   3  16        1.72       -0.46      1.44 o 
  -2   3  16       13.51       10.15      2.98 o 
  -1   3  16        2.75       -1.14      3.21 o 
   0   3  16       95.78       87.59     14.30 o 
   1   3  16        0.11        1.19      2.22 o 
   2   3  16        0.04       -1.68      2.15 o 
   3   3  16        0.43       -0.61      2.35 o 
   4   3  16      259.46      241.76     23.40 o 
   5   3  16        2.12        2.43      1.96 o 
 -11   0  17       19.74       16.88      2.74 o 
  -9   0  17        1.04        1.74      1.36 o 
  -7   0  17      496.71      428.08     54.33 o 
  -5   0  17      119.87      112.13     10.14 o 
  -3   0  17       14.49       14.50      4.30 o 
  -1   0  17        3.25        3.69      1.68 o 
   1   0  17       59.30       55.18     11.26 o 
   3   0  17       18.43       12.23      6.21 o 
   5   0  17      430.27      376.61     57.45 o 
   7   0  17        9.91       15.40      1.49 o 
   9   0  17       52.82       53.06      2.72 o 
  11   0  17       18.75       17.89      1.18 o 
 -12   1  17       15.48       22.02      1.37 o 
 -11   1  17        5.13        8.89      1.39 o 
 -10   1  17       21.72       27.11      2.46 o 
  -9   1  17       48.23       44.69      1.87 o 
  -8   1  17       42.15       38.67      2.06 o 
  -7   1  17        8.69        6.01      2.03 o 
  -6   1  17      120.62      121.44      2.95 o 
  -5   1  17       70.20       80.12      9.70 o 
  -4   1  17        4.54        2.60      3.35 o 
  -3   1  17        0.78        1.22      2.04 o 
  -2   1  17       26.60       24.97      2.95 o 
  -1   1  17       32.64       33.89      1.88 o 
   0   1  17      628.70      635.12     12.36 o 
   1   1  17       14.77       17.52      1.68 o 
   2   1  17        4.58        0.29      5.49 o 
   3   1  17        4.08       14.16      4.36 o 
   4   1  17        0.92        5.55      1.63 o 
   5   1  17      184.87      202.78     21.89 o 
   6   1  17      101.01       93.80      2.61 o 
   7   1  17       74.60       73.32      2.19 o 
   8   1  17      140.53      141.33     10.95 o 
   9   1  17       83.77       86.15      7.16 o 
  10   1  17        7.68        8.76      1.14 o 
  11   1  17       39.46       43.45      3.93 o 
 -10   2  17        9.33       10.93      1.20 o 
  -9   2  17        0.12       -2.34      2.43 o 
  -8   2  17       11.60       11.03      1.70 o 
  -7   2  17       23.73       25.11      1.65 o 
  -6   2  17      129.26      148.46     15.42 o 
  -5   2  17        0.50        0.06      2.89 o 
  -4   2  17       48.82       50.81      5.66 o 
  -3   2  17       62.98       57.90     11.12 o 
  -2   2  17       31.89       34.25      4.48 o 
  -1   2  17       52.85       48.16      6.07 o 
   0   2  17       12.80       15.90      3.93 o 
   1   2  17       21.72       25.31      1.61 o 
   2   2  17      110.18       85.81      7.65 o 
   3   2  17      204.17      226.64     16.17 o 
   4   2  17      260.95      248.17     19.32 o 
   5   2  17        0.59        0.93      2.69 o 
   6   2  17      169.45      169.30     13.29 o 
   7   2  17        3.46        3.70      2.92 o 
   8   2  17       81.40       85.25     12.45 o 
   9   2  17        1.48        1.36      2.07 o 
  -4   3  17        6.18        5.90      1.07 o 
  -3   3  17       35.88       35.60      8.78 o 
  -2   3  17        3.86        5.04      1.03 o 
  -1   3  17        0.32       -0.46      1.87 o 
   0   3  17        2.48        2.28      2.18 o 
   1   3  17      171.97      140.84     26.23 o 
   2   3  17        0.12        3.15      3.00 o 
   3   3  17        1.07        2.23      2.37 o 
   4   3  17        0.24       -0.62      2.00 o 
 -12   0  18       23.15       37.75      4.27 o 
 -10   0  18       22.53       18.50      1.79 o 
  -8   0  18       22.72       22.62      1.77 o 
  -6   0  18        6.40        2.42      3.03 o 
  -4   0  18       41.27       39.96      2.17 o 
  -2   0  18        5.29        1.37      3.38 o 
   0   0  18        6.94        3.10      1.59 o 
   2   0  18      581.74      532.72     97.51 o 
   4   0  18        0.32       -1.85      3.75 o 
   6   0  18      119.72      130.96     16.98 o 
   8   0  18       77.08       66.14      6.90 o 
  10   0  18      128.65      124.14      2.75 o 
 -11   1  18       57.56       50.06      2.20 o 
 -10   1  18        4.65        1.54      2.30 o 
  -9   1  18       75.30       75.63      2.29 o 
  -8   1  18       62.21       71.24      3.61 o 
  -7   1  18       25.15       27.21      1.69 o 
  -6   1  18       18.26       16.66      1.74 o 
  -5   1  18        0.50       -2.86      3.42 o 
  -4   1  18       36.79       44.50     11.81 o 
  -3   1  18      344.43      376.10     19.76 o 
  -2   1  18       30.61       29.66      1.97 o 
  -1   1  18        2.75        4.31      2.51 o 
   0   1  18        7.57       13.08      3.75 o 
   1   1  18       33.82       43.84      3.26 o 
   2   1  18        2.17        3.69      3.61 o 
   3   1  18       38.51       38.67      6.59 o 
   4   1  18      123.21      107.21      5.69 o 
   5   1  18      148.29      127.01      6.18 o 
   6   1  18       25.76       25.07      2.43 o 
   7   1  18       18.16       12.45      1.32 o 
   8   1  18        7.61       10.27      2.31 o 
   9   1  18        0.02       -0.26      1.91 o 
  10   1  18       79.89       80.61      3.55 o 
  -9   2  18       16.30       21.09      1.50 o 
  -8   2  18        1.40        1.84      2.03 o 
  -7   2  18       75.80       84.55     16.15 o 
  -6   2  18       18.95       22.17      1.51 o 
  -5   2  18        0.17       -3.75      3.75 o 
  -4   2  18        4.05        4.36      1.69 o 
  -3   2  18        2.98        6.03      1.24 o 
  -2   2  18       72.97       73.46     15.13 o 
  -1   2  18        0.46       -0.36      4.19 o 
   0   2  18       92.75       97.98     11.41 o 
   1   2  18      129.53      113.95     12.22 o 
   2   2  18       36.29       31.73      4.51 o 
   3   2  18      327.52      324.66     12.48 o 
   4   2  18        6.62        3.67      2.14 o 
   5   2  18       35.47       35.84      4.25 o 
   6   2  18       43.88       44.31      6.07 o 
   7   2  18       33.75       40.26      2.57 o 
   8   2  18       94.22      107.80      7.80 o 
 -11   0  19       52.54       67.89      2.20 o 
  -9   0  19        1.60        3.64      1.12 o 
  -7   0  19      190.98      205.98     15.22 o 
  -5   0  19       11.48       11.90      1.61 o 
  -3   0  19        0.19        0.30      2.92 o 
  -1   0  19      572.26      538.65     45.55 o 
   1   0  19        1.76       -0.82      1.50 o 
   3   0  19      230.14      259.58     37.17 o 
   5   0  19       75.26       64.64      9.39 o 
   7   0  19      578.77      543.59     25.94 o 
   9   0  19        0.41       -2.20      2.20 o 
 -10   1  19        0.48        1.66      1.26 o 
  -9   1  19       41.31       45.64      1.61 o 
  -8   1  19        6.39        6.53      1.25 o 
  -7   1  19        9.62       11.53      1.41 o 
  -6   1  19        0.26       -0.23      2.90 o 
  -5   1  19       33.37       35.40      3.58 o 
  -4   1  19       16.28       17.36      3.32 o 
  -3   1  19       37.99       46.77      5.98 o 
  -2   1  19       35.39       38.60      3.18 o 
  -1   1  19       38.42       34.83      1.69 o 
   0   1  19       41.03       39.65      1.98 o 
   1   1  19      167.12      139.34      3.23 o 
   2   1  19       22.55       17.99      1.65 o 
   3   1  19        0.05        1.17      1.65 o 
   4   1  19        0.00       -2.22      4.79 o 
   5   1  19        0.02       -1.51      2.51 o 
   6   1  19        6.99        6.02      2.11 o 
   7   1  19       22.36       23.46      1.43 o 
   8   1  19        9.12       10.58      2.60 o 
   9   1  19        0.85       -0.81      1.90 o 
  -7   2  19       27.11       29.89      3.09 o 
  -6   2  19        1.45        1.31      1.28 o 
  -5   2  19       10.96       12.29      1.65 o 
  -4   2  19        8.79        9.32      2.31 o 
  -3   2  19       66.41       64.36      7.25 o 
  -2   2  19        0.14        1.26      2.26 o 
  -1   2  19       11.41       12.74      1.27 o 
   0   2  19      127.70      111.16     12.36 o 
   1   2  19        1.04       -2.37      2.37 o 
   2   2  19        7.97        7.04      1.23 o 
   3   2  19       17.74       13.39      1.56 o 
   4   2  19       30.89       30.93      2.43 o 
   5   2  19      115.88      114.29      9.07 o 
   6   2  19        2.65        3.09      1.12 o 
  -8   0  20       30.15       28.87      1.41 o 
  -6   0  20        5.73       10.29      1.59 o 
  -4   0  20      103.84       99.47      3.67 o 
  -2   0  20       21.47       19.75      1.63 o 
   0   0  20      140.88      145.13     16.41 o 
   2   0  20        4.10        1.33      1.65 o 
   4   0  20      444.55      416.48     70.42 o 
   6   0  20       14.20       13.74      1.59 o 
   8   0  20      153.52      132.09      6.24 o 
  -8   1  20       16.01       19.06      1.31 o 
  -7   1  20       42.76       45.02      2.72 o 
  -6   1  20        6.11        7.57      4.36 o 
  -5   1  20       84.11       92.51     11.58 o 
  -4   1  20       47.32       51.79     10.08 o 
  -3   1  20       36.89       39.00      6.64 o 
  -2   1  20        0.11        1.08      2.38 o 
  -1   1  20        0.47       -0.23      1.60 o 
   0   1  20        6.90        7.18      1.25 o 
   1   1  20        8.10        4.10      4.19 o 
   2   1  20       45.23       40.17      1.69 o 
   3   1  20        2.57        1.15      1.56 o 
   4   1  20        0.07       -0.64      3.44 o 
   5   1  20        1.26        1.35      2.43 o 
   6   1  20       11.79       11.25      2.63 o 
   7   1  20       36.99       35.70      1.45 o 
  -5   2  20        0.23       -0.96      1.99 o 
  -4   2  20       18.48       23.79      5.78 o 
  -3   2  20       17.22       15.86      1.79 o 
  -2   2  20       23.81       26.17      6.44 o 
  -1   2  20        3.86        5.92      2.28 o 
   0   2  20        1.43       -0.52      2.80 o 
   1   2  20       65.17       55.02      5.55 o 
   2   2  20      127.11      114.99      6.73 o 
   3   2  20        8.76        9.62      1.12 o 
   4   2  20        3.12        3.96      0.96 o 
  -7   0  21       24.27       24.86      1.36 o 
  -5   0  21       27.48       20.68      1.52 o 
  -3   0  21       45.06       50.89      1.87 o 
  -1   0  21        1.10       -0.49      2.33 o 
   1   0  21      226.12      179.57     28.02 o 
   3   0  21        9.65        8.32      1.19 o 
   5   0  21      153.76      142.16     18.37 o 
   7   0  21        5.70        3.98      1.24 o 
  -7   1  21       21.86       26.34      1.68 o 
  -6   1  21        0.12        0.25      2.51 o 
  -5   1  21       23.38       21.80      3.03 o 
  -4   1  21        0.28        2.27      2.21 o 
  -3   1  21       49.84       56.49     11.35 o 
  -2   1  21        0.19        2.95      1.34 o 
  -1   1  21       84.54       78.34      5.66 o 
   0   1  21        1.13        1.18      2.31 o 
   1   1  21       12.25       13.30      1.23 o 
   2   1  21        5.92        5.86      1.18 o 
   3   1  21       67.28       61.01      1.75 o 
   4   1  21       65.61       60.48      5.05 o 
   5   1  21        2.77        1.25      1.33 o 
   6   1  21       68.10       72.64      4.22 o 
  -1   2  21       62.78       63.56     12.62 o 
   0   2  21       21.04       18.53      3.32 o 
  -6   0  22       41.70       36.41      1.47 o 
  -4   0  22       40.75       36.18      3.58 o 
  -2   0  22       98.67       88.50      2.02 o 
   0   0  22      120.38       92.58      3.70 o 
   2   0  22       78.16       76.83      8.17 o 
   4   0  22        7.35       10.28      2.11 o 
  -4   1  22       17.54       19.94      5.05 o 
  -3   1  22        0.67        1.83      1.91 o 
  -2   1  22        1.99        2.48      1.25 o 
  -1   1  22        2.83        2.40      0.98 o 
   0   1  22       95.68       95.82      9.24 o 
   1   1  22       21.10       19.31      1.27 o 
   2   1  22       24.85       22.37      1.53 o 
   3   1  22       27.28       23.92      1.32 o 
  -3   0  23       63.57       57.80      4.19 o 
  -1   0  23        1.87        1.33      2.08 o 
   1   0  23       21.75       18.18      1.13 o 
                                                 
